# Supplementary material for: Human and entomological determinants of malaria transmission in the Lihir Islands of Papua New Guinea: A cross-sectional study
Source: PLoS Negl Trop Dis. 2025 Jan 3;19(1):e0012277. doi: 10.1371/journal.pntd.0012277 (PMC11734946; doi:10.1371/journal.pntd.0012277)
Supplement: S1 Data — (XLSX) [file pntd.0012277.s009.xlsx]

## Sheet: Passive case detection
	Incidence rate and incidence risk ratio
	By area (counting villages)	Cases	Inhabitants	Incidence	Annual Incidence/1000 inhab	IR/100 inhabitants (95% CI)	IRR (95% CI)	P
	MIA	1909	13474	0.14168	141.68	14.17 (13.58 to 14.77)	REF
	noMIA	5696	9551	0.596377	596.377	59.64 (58.65 to 60.62)	4.21 (4.03 to 4.4)	<.001
	Malie	659	796	0.827889	827.889	82.79 (79.98 to 85.35)	5.84 (5.54 to 6.15)	<.001
	Masahet	203	1746	0.116266	116.266	11.63 (10.16 to 13.22)	0.82 (0.71 to 0.94)	0.004
	Mahur	684	961	0.711759	711.759	71.18 (68.20 to 74.02)	5.02 (4.74 to 5.32)	<.001
	Total	9151	26528	0.344956	344.956	34.50 (33.92 to 35.07)
	By age	Cases	Population rate	Population	Incidence	IR/100 inhabitants (95% CI)	IRR (95% CI)	P
	0 to 3	1857	0.09	2387.52	0.777795	77.76 (76.04 to 79.42)	REF
	4 to 8	1907	0.165	4377.12	0.435675	43.56 (42.08 to 45.04)	0.56 (0.54 to 0.58)	<.001
	9 to 14	1169	0.098	2599.74	0.44966	46.00 (44.07 to 47.94)	0.59 (0.56 to 0.62)	<.001
	Adults (>15)	4274	0.647	17163.6	0.249015	24.90 (24.26 to 25.56)	0.32 (0.31 to 0.33)	<.001
	Totals	9207	1	26528	0.347067	34.71 (34.13 to 35.28)
	Monthly incidence series analysis
	Total Inhabitants	Month	2019	Incidence (%)	per 1000 inhabitants	Mann-Kendall test for trend analysis
	26528	Jan	673	0.0730966	73.0966	pval = 0.054
		Feb	838	0.0910177	91.0177
		Mar	854	0.0927555	92.7555
		Apr	970	0.105355	105.355
		May	1133	0.123059	123.059
		June	798	0.0866732	86.6732
		July	684	0.0742913	74.2913
		Aug	698	0.0758119	75.8119
		Sept	798	0.0866732	86.6732
		Oct	654	0.0710329	71.0329
		Nov	516	0.0560443	56.0443
		Dec	591	0.0641903	64.1903
		Total	9207

## Sheet: Human prevalence survey
ward	village	age	gender	sleptinthehouse	sleptindoors	sleptllitn	temperature	spleen GRADE	RDT	micro_pos	micro_pf_cal	micro_pv_cal	micro_pm_cal	micro_po_cal	hb	malaria_pcr	malaria_pcr_pf	malaria_pcr_pv	malaria_pcr_pm	malaria_pcr_po	malaria_pcr_n_pos_household	lives_with_positive
13	Bulamue	11	2	1	1	0	362		0	0	0	0	0	0	11	0	0	0	0	0	0	0
13	Bulamue	38	1	1	1	0	357		0	0	0	0	0	0	15	0	0	0	0	0	0	0
13	Bulamue	9	2	1	1	0	365		0	0	0	0	0	0	105	0	0	0	0	0	0	0
13	Bulamue	56	2	1	1	0	361		0	0	0	0	0	0	106	0	0	0	0	0	0	0
13	Bulamue	60	1	0	0	0	354		0	0	0	0	0	0	134	0	0	0	0	0	0	0
13	Bulamue	27	1	1	1	1	358		0	0	0	0	0	0	115	0	0	0	0	0	0	0
13	Bulamue	17	1	0	0	0	364		0	0	0	0	0	0	136	0	0	0	0	0	0	0
13	Bulamue	12	1	1	1	1	363		0	0	0	0	0	0	123	0	0	0	0	0	0	0
13	Bulamue	97	2	1	1	0	357		0	0	0	0	0	0	148	0	0	0	0	0	0	0
13	Bulamue	40	2	1	1	0	358		0	0	0	0	0	0	109	0	0	0	0	0	0	0
13	Bulamue	46	2	1	1	0	362		0	0	0	0	0	0	11	1	0	1	0	0	1	0
13	Bulamue	12	1	1	1	0	364		0	0	0	0	0	0	123	0	0	0	0	0	1	1
13	Bulamue	21	2	1	1	0	361		0	0	0	0	0	0	97	0	0	0	0	0	1	1
13	Bulamue	5	1	1	1	0	367		0	0	0	0	0	0	96	0	0	0	0	0	1	1
13	Bulamue	8	1	1	1	0	359		0	0	0	0	0	0	91	0	0	0	0	0	0	0
13	Bulamue	4	1	1	1	0	368		0	0	0	0	0	0	105	0	0	0	0	0	0	0
13	Bulamue	34	2	1	1	0	362		0	0	0	0	0	0	115	0	0	0	0	0	0	0
13	Bulamue	40	1	1	1	0	365		0	0	0	0	0	0	122	0	0	0	0	0	0	0
13	Bulamue	25	2	1	1	1	368		0	0	0	0	0	0	109	0	0	0	0	0	0	0
13	Bulamue	1	2	1	1	0	364		0	0	0	0	0	0	88	0	0	0	0	0	0	0
13	Bulamue	15	1	1	1	0	366		0	0	0	0	0	0	131	0	0	0	0	0	0	0
13	Bulamue	32	2	1	1	0	361		0	0	0	0	0	0	116	0	0	0	0	0	0	0
13	Bulamue	69	2	1	1	0	353		0	0	0	0	0	0	106	0	0	0	0	0	0	0
13	Bulamue	16	2	1	1	0	359		0	0	0	0	0	0	114	1	1	0	0	0	1	0
13	Bulamue	28	1	1	1	0	369		0	0	0	0	0	0	145	0	0	0	0	0	1	1
13	Bulamue	16	2	1	1	0	363		0	0	0	0	0	0	134	0	0	0	0	0	0	0
13	Bulamue	50	2	1	1	0	364		0	0	0	0	0	0	94	0	0	0	0	0	0	0
13	Bulamue	1	2	1	1	0	364		0	0	0	0	0	0	97	0	0	0	0	0	0	0
13	Bulamue	5	2	1	1	0	368		0	0	0	0	0	0	101	0	0	0	0	0	0	0
13	Bulamue	53	1	1	1	0	366		0	0	0	0	0	0	143	0	0	0	0	0	0	0
13	Bulamue	2	2	1	1	0	368		0	0	0	0	0	0	104	0	0	0	0	0	0	0
13	Bulamue	24	2	1	1	0	371		0	0	0	0	0	0	104	0	0	0	0	0	0	0
13	Bulamue	29	2	1	1	0	364		0	0	0	0	0	0	106	0	0	0	0	0	0	0
13	Bulamue	17	1	1	1	0	363		0	0	0	0	0	0	133	0	0	0	0	0	0	0
13	Bulamue	19	1	0	1	0	366		0	0	0	0	0	0	168	0	0	0	0	0	0	0
13	Bulamue	30	1	1	1	0	366		0	0	0	0	0	0	127	0	0	0	0	0	0	0
13	Bulamue	35	2	1	1	1	361		0	0	0	0	0	0	116	0	0	0	0	0	0	0
9	Huniho	2	1	1	1	1	360		0	1	0	300	0	0	99	1	1	1	0	0	1	0
9	Huniho	3	2	1	1	1	363		0	0	0	0	0	0	117	0	0	0	0	0	1	1
9	Huniho	30	2	1	1	1	373		0	0	0	0	0	0	98	0	0	0	0	0	1	1
9	Huniho	30	1	1	1	1	367		0	0	0	0	0	0	135	0	0	0	0	0	1	1
9	Huniho	5	1	1	1	0	368		1	1	7752	0	0	0	85	1	1	1	0	0	6	1
9	Huniho	5	1	1	1	0	367		1	1	8521	0	0	0	83	1	1	0	0	0	6	1
9	Huniho	7	2	1	1	0	367		1	1	11465	0	0	0	99	1	1	0	0	0	6	1
9	Huniho	4	1	1	1	0	364		1	1	14085	0	0	0	76	1	1	1	0	0	6	1
9	Huniho	2	1	1	1	0	350		1	0	0	0	0	0	78	1	1	0	0	0	6	1
9	Huniho	9	2	1	1	0	366		1	1	11180	423	0	0	10	1	1	1	0	0	6	1
9	Huniho	30	1	1	1	0	361		0	0	0	0	0	0	121	0	0	0	0	0	6	1
9	Huniho	29	2	1	1	0	369		0	0	0	0	0	0	63	0	0	0	0	0	6	1
9	Huniho	11	1	1	1	0	367		0	0	0	0	0	0	107	1	0	0	1	0	3	1
9	Huniho	70	1	1	1	0	363		0	0	0	0	0	0	108	1	1	0	0	0	3	1
9	Huniho	20	1	1	1	0	366		1	0	0	0	0	0	133	1	1	0	0	0	3	1
9	Huniho	12	1	1	1	0	370		0	0	0	0	0	0	97	0	0	0	0	0	3	1
9	Huniho	25	1	1	1	1	365		0	0	0	0	0	0	137	1	0	1	0	0	1	0
9	Huniho	28	2	1	1	1	374		0	0	0	0	0	0	76	0	0	0	0	0	1	1
9	Huniho	23	1	1	0	0	368		0	1	45	0	0	0	14	1	1	0	0	0	1	0
9	Huniho	31	1	1	1	0	367		0	0	0	0	0	0	105	0	0	0	0	0	0	0
9	Huniho	19	1	1	1	1	367		0	0	0	0	0	0	133	1	0	1	0	0	1	0
9	Huniho	18	2	1	1	1	363		0	0	0	0	0	0	13	0	0	0	0	0	1	1
9	Huniho	35	2	1	1	1	367		0	0	0	0	0	0	114	0	0	0	0	0	1	1
9	Huniho	38	1	1	1	0	357		0	0	0	0	0	0	117	1	0	0	1	0	2	1
9	Huniho	16	1	1	1	1	370		0	0	0	0	0	0	139	1	1	0	1	0	2	1
9	Huniho	37	2	1	1	1	365		0	0	0	0	0	0	86	0	0	0	0	0	2	1
9	Huniho	31	2	1	1	1	360		0	0	0	0	0	0	12	1	0	1	0	0	1	0
9	Huniho	17	2	1	1	1	367		0	0	0	0	0	0	124	0	0	0	0	0	1	1
9	Huniho	26	1	1	1	1	353		0	0	0	0	0	0	135	1	0	1	0	0	2	1
9	Huniho	22	1	1	0	0	363		0	0	0	0	0	0	13	1	0	0	1	0	2	1
7	Hurtol	5	2	1	1	0	368	0	0	0	0	0	0	0		0	0	0	0	0	0	0
7	Hurtol	23	2	1	1	0	369	0	0	0	0	0	0	0		0	0	0	0	0	0	0
7	Hurtol	3	1	1	1	0	369	0	0	0	0	0	0	0		0	0	0	0	0	0	0
7	Hurtol	50	2	1	1	0	363	0	0	0	0	0	0	0		0	0	0	0	0	0	0
7	Hurtol	9	2	1	1	0	359	0	0	0	0	0	0	0		0	0	0	0	0	0	0
7	Hurtol	42	1	1	1	0	360	0	0	0	0	0	0	0		0	0	0	0	0	0	0
7	Hurtol	13	2	1	1	1	363	0	0	0	0	0	0	0		1	1	0	0	0	1	0
7	Hurtol	4	2	1	1	0	364	0	0	0	0	0	0	0		0	0	0	0	0	1	1
7	Hurtol	8	2	1	1	0	360	0	0	0	0	0	0	0		0	0	0	0	0	1	1
7	Hurtol	23	1	0	0	0	362	0	0	0	0	0	0	0		0	0	0	0	0	1	1
7	Hurtol	19	1	1	1	0	361	0	0	0	0	0	0	0		0	0	0	0	0	1	1
7	Hurtol	11	1	1	1	0	360	0	0	0	0	0	0	0		0	0	0	0	0	1	1
7	Hurtol	57	2	1	1	0	365	0	0	0	0	0	0	0		0	0	0	0	0	1	1
7	Hurtol	31	2	1	1	0	365	0	0	0	0	0	0	0		0	0	0	0	0	1	1
7	Hurtol	12	1	1	0	0	364	0	1	1	4976	0	0	0		1	1	0	0	0	1	0
7	Hurtol	10	2	1	1	0	358	0	0	0	0	0	0	0		0	0	0	0	0	1	1
7	Hurtol	43	2	1	1	0	364	0	0	0	0	0	0	0		0	0	0	0	0	1	1
7	Hurtol	42	1	1	1	0	358	0	0	0	0	0	0	0		0	0	0	0	0	1	1
7	Hurtol	3	2	1	1	0	365	0	1	0	0	0	0	0		0	0	0	0	0	1	1
7	Hurtol	5	1	1	1	0	373	0	1	0	0	0	0	0		0	0	0	0	0	1	1
7	Hurtol	12	1	1	1	0	365	0	0	0	0	0	0	0		0	0	0	0	0	1	1
7	Hurtol	23	1	1	1	0	363	1	0	0	0	0	0	0		0	0	0	0	0	1	1
7	Hurtol	20	1	1	1	1	364	0	0	0	0	0	0	0	118	0	0	0	0	0	0	0
7	Hurtol	16	1	1	1	1	363	0	0	0	0	0	0	0	116	0	0	0	0	0	0	0
7	Hurtol	6	2	1	1	1	376	0	0	0	0	0	0	0	98	0	0	0	0	0	0	0
7	Hurtol	31	2	1	1	1	362	0	0	0	0	0	0	0	64	0	0	0	0	0	0	0
7	Hurtol	52	1	1	1	1	356	0	0	0	0	0	0	0	136	0	0	0	0	0	0	0
7	Hurtol	3	1	1	1	1	362	0	2	1	5747	0	0	0	107	1	1	1	0	0	2	1
7	Hurtol	4	2	1	1	1	389	1	1	1	22481	0	0	0	69	1	1	0	0	0	2	1
7	Hurtol	22	2	1	1	1	364	0	0	0	0	0	0	0	113	0	0	0	0	0	2	1
7	Hurtol	16	1	1	1	1	359	0	0	0	0	0	0	0	131	0	0	0	0	0	0	0
7	Hurtol	39	2	1	1	1	364	0	0	1	0	23	0	0	119	0	0	0	0	0	0	0
7	Hurtol	16	1	1	1	1	353	0	0	0	0	0	0	0	116	0	0	0	0	0	0	0
7	Hurtol	6	1	1	1	1	363	0	0	0	0	0	0	0	104	0	0	0	0	0	0	0
7	Hurtol	2	2	1	1	1	363	0	0	0	0	0	0	0	91	0	0	0	0	0	0	0
7	Hurtol	36	2	1	1	0	367	0	0	0	0	0	0	0	111	0	0	0	0	0	0	0
7	Hurtol	4	2	1	1	0	365	0	0	0	0	0	0	0	97	0	0	0	0	0	0	0
7	Hurtol	76	1	1	1	1	363	0	0	0	0	0	0	0	137	0	0	0	0	0	0	0
7	Hurtol	75	2	1	1	1	358	0	0	0	0	0	0	0	111	0	0	0	0	0	0	0
7	Hurtol	19	1	1	1	0	358	0	0	0	0	0	0	0	126	0	0	0	0	0	0	0
7	Hurtol	23	1	1	1	0	354	0	1	1	147	0	0	0	134	1	1	0	0	0	1	0
7	Hurtol	48	2	1	1	1	366	0	0	0	0	0	0	0	113	0	0	0	0	0	1	1
7	Hurtol	2	2	1	1	1	359	0	0	0	0	0	0	0	117	1	0	1	0	0	1	0
7	Hurtol	26	2	1	1	0	360	0	0	1	0	62	0	0	75	0	0	0	0	0	1	1
7	Hurtol	21	1	1	1	0	372	0	0	0	0	0	0	0	121	0	0	0	0	0	0	0
7	Hurtol	55	2	1	1	0	353	4	0	0	0	0	0	0	82	0	0	0	0	0	0	0
7	Hurtol	29	2	1	1	1	366	0	0	0	0	0	0	0	103	0	0	0	0	0	0	0
7	Hurtol	25	2	1	1	1	365	0	0	0	0	0	0	0	107	0	0	0	0	0	0	0
7	Hurtol	38	1	1	1	0	362	0	0	0	0	0	0	0	125	0	0	0	0	0	0	0
7	Hurtol	16	2	1	1	1	365	0	0	0	0	0	0	0		0	0	0	0	0	0	0
7	Hurtol	46	2	1	1	0	366	0	0	0	0	0	0	0	119	0	0	0	0	0	0	0
7	Hurtol	62	2	1	1	1	364	0	0	0	0	0	0	0	109	0	0	0	0	0	0	0
7	Hurtol	47	1	1	1	1	353	0	0	0	0	0	0	0	121	0	0	0	0	0	0	0
7	Hurtol	45	2	1	1	1	365	0	0	0	0	0	0	0	88	0	0	0	0	0	0	0
7	Hurtol	42	1	1	1	0	358	0	0	0	0	0	0	0	117	0	0	0	0	0	0	0
7	Hurtol	20	2	1	1	1	351	0	0	0	0	0	0	0		0	0	0	0	0	0	0
7	Hurtol	22	1	1	1	0	363	0	0	0	0	0	0	0	118	0	0	0	0	0	0	0
7	Hurtol	37	2	1	1	0	361	0	0	0	0	0	0	0		0	0	0	0	0	0	0
3	Kanaan	58	2	0	0	0	359	0	0	0	0	0	0	0		0	0	0	0	0	0	0
3	Kanaan	22	2	0	0	0	363	0	0	0	0	0	0	0		0	0	0	0	0	0	0
3	Kanaan	44	2	1	1	0	369	0	0	0	0	0	0	0		0	0	0	0	0	0	0
3	Kanaan	17	2	1	1	0	370	0	0	0	0	0	0	0		0	0	0	0	0	0	0
3	Kanaan	17	2	0	0	0	370	0	0	0	0	0	0	0		1	1	1	0	0	2	1
3	Kanaan	12	2	0	0	0	370	0	0	0	0	0	0	0		1	1	0	0	0	2	1
3	Kanaan	40	2	0	0	0	361	0	0	0	0	0	0	0		0	0	0	0	0	2	1
3	Kanaan	6	1	1	1	0	360	0	0	0	0	0	0	0		1	1	0	0	0	3	1
3	Kanaan	4	2	1	1	0	366	0	0	0	0	0	0	0		1	1	1	0	0	3	1
3	Kanaan	7	2	1	1	0	365	2	0	0	0	0	0	0		1	1	1	0	0	3	1
3	Kanaan	32	2	1	1	0	362	0	0	0	0	0	0	0		0	0	0	0	0	3	1
3	Kanaan	25	1	1	1	0	364	0	0	0	0	0	0	0		0	0	0	0	0	0	0
3	Kanaan	3	1	1	1	0	366	0	0	0	0	0	0	0		0	0	0	0	0	0	0
3	Kanaan	1	1	1	1	0	363	0	0	0	0	0	0	0		0	0	0	0	0	0	0
3	Kanaan	27	2	1	1	0	351	0	0	0	0	0	0	0		0	0	0	0	0	0	0
3	Kanaan	24	2	1	1	0	365	0	0	0	0	0	0	0		1	0	1	0	0	2	1
3	Kanaan	3	1	1	1	0	362	0	0	0	0	0	0	0		1	0	1	0	0	2	1
3	Kanaan	24	1	0	0	0	357	0	0	0	0	0	0	0		0	0	0	0	0	2	1
3	Kanaan	18	2	1	1	0	364	0	0	0	0	0	0	0		1	0	1	0	0	2	1
3	Kanaan	30	1	1	1	0	358	0	0	0	0	0	0	0		1	1	0	0	0	2	1
3	Kanaan	17	2	1	1	0	368	0	0	0	0	0	0	0		0	0	0	0	0	2	1
3	Kanaan	4	1	1	1	0	363	0	0	0	0	0	0	0		0	0	0	0	0	2	1
3	Kanaan	18	1	1	1	0	359	0	0	0	0	0	0	0		1	1	1	0	0	2	1
3	Kanaan	16	2	1	1	0	359	0	1	1	0	0	0	0		1	1	0	0	0	2	1
3	Kanaan	40	1	1	1	1	360	0	0	0	0	0	0	0		0	0	0	0	0	2	1
3	Kanaan	27	1	1	1	0	361	0	0	0	0	0	0	0		1	1	0	0	0	1	0
3	Kanaan	36	1	1	1	1	365	1	0	0	0	0	0	0		0	0	0	0	0	0	0
3	Kanaan	4	2	1	1	1	368	1	1	0	0	0	0	0		0	0	0	0	0	0	0
3	Kanaan	6	1	1	1	0	367	0	0	0	0	0	0	0		1	0	1	0	0	3	1
3	Kanaan	10	1	1	1	0	360	0	0	0	0	0	0	0		1	0	1	0	0	3	1
3	Kanaan	45	1	1	1	0	358	5	0	0	0	0	0	0		1	1	0	0	0	3	1
11	Khul	33	1	0	0	0	366	0	0	0	0	0	0	0		0	0	0	0	0	0	0
11	Khul	56	2	0	0	0	368	0	0	0	0	0	0	0		0	0	0	0	0	0	0
11	Khul	33	2	0	0	0	366	0	0	0	0	0	0	0		0	0	0	0	0	0	0
11	Khul	21	2	1	1	1	359	0	0	0	0	0	0	0		0	0	0	0	0	0	0
11	Khul	39	2	1	1	1	365	0	0	0	0	0	0	0		0	0	0	0	0	0	0
11	Khul	1	2	1	1	1	360	0	0	0	0	0	0	0		0	0	0	0	0	0	0
11	Khul	19	2	1	1	1	366	0	0	0	0	0	0	0		0	0	0	0	0	0	0
11	Khul	35	2	1	1	0	359	0	0	0	0	0	0	0		0	0	0	0	0	0	0
11	Khul	6	1	1	1	1	373	0	0	0	0	0	0	0		0	0	0	0	0	0	0
11	Khul	4	1	1	1	0	363	0	0	0	0	0	0	0		0	0	0	0	0	0	0
11	Khul	5	2	1	1	1	364	0	0	0	0	0	0	0		0	0	0	0	0	0	0
11	Khul	44	1	1	1	0	364	0	0	0	0	0	0	0		0	0	0	0	0	0	0
11	Khul	3	2	1	1	0	362	0	0	0	0	0	0	0		0	0	0	0	0	0	0
11	Khul	42	2	0	0	0	355	0	0	0	0	0	0	0		0	0	0	0	0	0	0
11	Khul	12	2	1	1	1	367	0	0	0	0	0	0	0		0	0	0	0	0	0	0
11	Khul	3	1	1	1	1	365	0	0	0	0	0	0	0		0	0	0	0	0	0	0
11	Khul	8	2	1	1	1	365	0	0	0	0	0	0	0		0	0	0	0	0	0	0
11	Khul	2	1	1	1	1	360	0	0	0	0	0	0	0		0	0	0	0	0	0	0
11	Khul	4	1	1	1	1	360	0	0	0	0	0	0	0		0	0	0	0	0	0	0
11	Khul	35	2	1	1	1	355	0	0	0	0	0	0	0		0	0	0	0	0	0	0
11	Khul	38	1	0	0	0	360	0	0	0	0	0	0	0		0	0	0	0	0	0	0
11	Khul	9	1	1	1	1	366	3	0	1	0	4665	0	0		1	1	1	0	0	2	1
11	Khul	7	1	1	1	0	362	0	0	1	0	140	0	0		1	0	1	0	0	2	1
11	Khul	7	2	1	1	1	364	0	0	0	0	0	0	0		0	0	0	0	0	2	1
11	Khul	29	2	1	1	0	370	0	0	0	0	0	0	0		0	0	0	0	0	2	1
11	Khul	40	2	1	1	1	366	0	0	0	0	0	0	0		0	0	0	0	0	2	1
11	Khul	7	1	1	1	1	363	0	0	1	0	62	0	0		0	0	0	0	0	2	1
11	Khul	51	1	0	1	0	365	1	0	0	0	0	0	0		0	0	0	0	0	2	1
11	Khul	18	1	1	0	0	356	0	0	0	0	0	0	0		0	0	0	0	0	0	0
11	Khul	9	2	1	1	1	367	0	0	0	0	0	0	0		0	0	0	0	0	0	0
11	Khul	33	2	1	1	1	367	0	0	0	0	0	0	0		0	0	0	0	0	0	0
11	Khul	5	1	1	1	0	354	0	0	0	0	0	0	0		0	0	0	0	0	0	0
11	Khul	33	2	1	1	0	365	0	0	0	0	0	0	0		0	0	0	0	0	0	0
11	Khul	36	2	0	1	0	360	0	0	0	0	0	0	0	93	0	0	0	0	0	0	0
11	Khul	8	2	1	1	0	360	0	0	0	0	0	0	0		0	0	0	0	0	0	0
11	Khul	3	1	1	1	0	363	0	0	0	0	0	0	0		0	0	0	0	0	0	0
11	Khul	2	1	1	1	0	365	0	0	0	0	0	0	0		0	0	0	0	0	0	0
11	Khul	17	1	1	1	0	362	0	0	0	0	0	0	0		0	0	0	0	0	0	0
11	Khul	25	2	1	1	0	364	0	0	0	0	0	0	0		0	0	0	0	0	0	0
11	Khul	17	2	1	1	0	359	0	0	0	0	0	0	0		0	0	0	0	0	0	0
11	Khul	18	2	1	1	0	368	0	0	0	0	0	0	0		0	0	0	0	0	0	0
11	Khul	56	2	1	1	1	360	0	0	0	0	0	0	0		0	0	0	0	0	0	0
11	Khul	39	1	1	1	0	350	0	0	0	0	0	0	0		0	0	0	0	0	0	0
11	Khul	25	1	1	1	1	362	0	0	0	0	0	0	0		0	0	0	0	0	0	0
11	Khul	40	1	1	1	1	362	0	0	0	0	0	0	0	128	0	0	0	0	0	0	0
11	Khul	15	1	1	1	1	361	0	0	0	0	0	0	0	115	0	0	0	0	0	0	0
11	Khul	18	2	1	1	1	364	0	0	0	0	0	0	0	108	0	0	0	0	0	0	0
11	Khul	49	1	1	1	1	360	0	0	0	0	0	0	0		0	0	0	0	0	0	0
11	Khul	16	1	1	1	0	358	0	0	0	0	0	0	0		0	0	0	0	0	0	0
11	Khul	47	1	1	1	0	362	0	0	0	0	0	0	0		0	0	0	0	0	0	0
11	Khul	40	2	1	1	0	358	0	0	0	0	0	0	0		0	0	0	0	0	0	0
11	Khul	12	1	1	1	0	361	0	0	0	0	0	0	0		0	0	0	0	0	0	0
11	Khul	24	1	1	1	0	368	0	0	0	0	0	0	0		0	0	0	0	0	0	0
11	Khul	40	2	1	1	1	361	0	0	0	0	0	0	0		0	0	0	0	0	0	0
11	Khul	36	1	1	1	1	360	0	0	0	0	0	0	0		0	0	0	0	0	0	0
11	Khul	56	1	1	1	0	362	0	0	0	0	0	0	0		0	0	0	0	0	0	0
11	Khul	28	1	1	1	0	364	0	0	0	0	0	0	0		0	0	0	0	0	0	0
11	Khul	28	2	1	1	1	364	0	0	0	0	0	0	0		0	0	0	0	0	0	0
11	Khul	23	2	1	1	1	364	1	0	0	0	0	0	0		0	0	0	0	0	0	0
11	Khul	72	2	1	1	1	360	0	0	0	0	0	0	0		0	0	0	0	0	0	0
11	Khul	21	2	1	1	0	362	0	0	1	0	0	486	0		1	0	0	1	0	1	0
11	Khul	28	2	1	1	0	364	0	0	0	0	0	0	0		0	0	0	0	0	1	1
11	Khul	30	2	1	1	0	355	0	0	0	0	0	0	0		0	0	0	0	0	1	1
11	Khul	37	1	1	1	0	362	0	0	0	0	0	0	0		0	0	0	0	0	1	1
11	Khul	10	2	1	1	0	366	1	0	0	0	0	0	0		0	0	0	0	0	1	1
11	Khul	23	2	1	1	1	361	0	0	0	0	0	0	0		0	0	0	0	0	0	0
11	Khul	28	1	1	1	1	364	2	0	0	0	0	0	0		0	0	0	0	0	0	0
11	Khul	58	2	1	1	0	365	0	0	0	0	0	0	0		0	0	0	0	0	0	0
11	Khul	67	1	1	1	0	356	0	0	0	0	0	0	0		0	0	0	0	0	0	0
11	Khul	28	1	1	1	0	363	2	0	0	0	0	0	0		0	0	0	0	0	0	0
4	Kinami	19	1	1	1	1	367		0	0	0	0	0	0	139	1	1	0	0	0	4	1
4	Kinami	20	2	1	1	0	367		1	1	1231	0	0	0	92	1	1	0	0	0	4	1
4	Kinami	43	1	0	1	0	363		0	0	0	0	0	0	122	1	1	0	0	0	4	1
4	Kinami	13	1	1	1	0	360		1	1	271	0	0	0	91	1	1	0	0	0	4	1
4	Kinami	47	2	1	1	0	363		0	0	0	0	0	0	99	0	0	0	0	0	4	1
4	Kinami	16	1	1	1	0	367		0	0	0	0	0	0	134	0	0	0	0	0	4	1
4	Kinami	9	1	1	1	1	367		0	0	0	0	0	0	112	1	1	0	1	0	2	1
4	Kinami	6	1	1	1	1	360		1	1	598	0	0	0	122	1	1	1	0	0	2	1
4	Kinami	39	2	1	1	1	367		0	0	0	0	0	0	91	0	0	0	0	0	2	1
4	Kinami	40	1	1	1	1	365		0	0	0	0	0	0	13	0	0	0	0	0	2	1
4	Kinami	35	2	1	1	0	370		1	0	0	0	0	0	155	1	1	0	0	0	1	0
4	Kinami	5	1	1	1	0	369		1	0	0	0	0	0	93	0	0	0	0	0	1	1
4	Kinami	32	1	1	1	0	368		0	0	0	0	0	0	115	0	0	0	0	0	1	1
4	Kinami	21	2	1	1	0	360		0	0	0	0	0	0	118	0	0	0	0	0	0	0
4	Kinami	4	1	1	1	0	352		0	0	0	0	0	0	118	0	0	0	0	0	0	0
4	Kinami	6	1	1	1	0	360		0	0	0	0	0	0	11	0	0	0	0	0	0	0
4	Kinami	30	2	1	1	1	372		0	0	0	0	0	0	134	0	0	0	0	0	0	0
4	Kinami	10	2	1	1	1	365		0	0	0	0	0	0	129	0	0	0	0	0	0	0
4	Kinami	42	2	1	1	1	366		0	0	0	0	0	0	86	0	0	0	0	0	0	0
4	Kinami	4	2	1	1	1	369		0	0	0	0	0	0	103	0	0	0	0	0	0	0
4	Kinami	27	2	1	1	1	362		0	0	0	0	0	0	51	0	0	0	0	0	0	0
4	Kinami	1	2	1	1	1	363		0	0	0	0	0	0	97	0	0	0	0	0	0	0
4	Kinami	8	2	1	1	1	367		1	0	0	0	0	0	102	0	0	0	0	0	0	0
4	Kinami	1	2	1	1	1	361		0	0	0	0	0	0	97	0	0	0	0	0	0	0
4	Kinami	30	2	1	1	1	367		0	0	0	0	0	0	112	0	0	0	0	0	0	0
4	Kinami	10	2	1	1	1	367		0	0	0	0	0	0	114	0	0	0	0	0	0	0
4	Kinami	29	1	1	1	0	365		0	0	0	0	0	0	138	0	0	0	0	0	0	0
4	Kinami	41	1	1	1	0	360		0	0	0	0	0	0	131	0	0	0	0	0	0	0
4	Kinami	31	2	1	1	0	370		0	0	0	0	0	0	131	0	0	0	0	0	0	0
4	Kinami	13	1	1	1	0	364		1	1	236	0	0	0	101	1	1	0	0	0	1	0
4	Kinami	54	1	1	0	0	365		0	0	0	0	0	0	9	0	0	0	0	0	1	1
4	Kinami	16	2	1	1	0	356		0	0	0	0	0	0	117	0	0	0	0	0	1	1
4	Kinami	26	2	1	1	0	369		0	0	0	0	0	0	83	0	0	0	0	0	1	1
4	Kinami	50	2	1	0	0	367		0	0	0	0	0	0	103	0	0	0	0	0	1	1
4	Kinami	28	2	1	1	0	366		0	0	0	0	0	0	108	0	0	0	0	0	1	1
4	Kinami	19	1	1	1	0	368		0	0	0	0	0	0	114	0	0	0	0	0	1	1
4	Kinami	12	2	1	0	0	362		0	0	0	0	0	0	106	0	0	0	0	0	1	1
4	Kinami	21	2	1	1	0	367		0	0	0	0	0	0	10	0	0	0	0	0	1	1
4	Kinami	22	2	1	0	0	371		0	0	0	0	0	0	83	0	0	0	0	0	1	1
5	Komat 1	13	1	1	1	1	361		0	0	0	0	0	0	8	1	1	0	0	0	4	1
5	Komat 1	6	2	1	1	1	360		0	0	0	0	0	0	106	1	1	1	0	0	4	1
5	Komat 1	6	2	1	1	1	367		0	1	0	0	254	0	103	1	1	1	1	0	4	1
5	Komat 1	4	1	1	1	1	360		0	1	0	55	0	0	62	1	1	0	0	1	4	1
5	Komat 1	48	1	1	1	1	360		0	0	0	0	0	0	71	0	0	0	0	0	4	1
5	Komat 1	45	2	1	1	1	368		0	0	0	0	0	0	6	0	0	0	0	0	4	1
5	Komat 1	18	1	1	1	1	360		0	0	0	0	0	0	114	1	1	1	0	0	1	0
5	Komat 1	25	2	1	1	1	362		0	0	0	0	0	0	122	0	0	0	0	0	1	1
5	Komat 1	10	1	1	1	0	362		0	0	0	0	0	0	86	1	0	1	0	0	2	1
5	Komat 1	13	1	1	1	0	361		0	1	55	0	0	0	88	1	0	1	0	0	2	1
5	Komat 1	10	1	1	1	0	365		0	0	0	0	0	0	7	0	0	0	0	0	2	1
5	Komat 1	5	2	1	1	0	365		0	0	0	0	0	0	9	0	0	0	0	0	2	1
5	Komat 1	45	2	1	1	0	365		0	0	0	0	0	0	106	0	0	0	0	0	2	1
5	Komat 1	15	2	1	1	0	365		0	0	0	0	0	0	125	0	0	0	0	0	2	1
5	Komat 1	8	2	1	1	0	364		0	0	0	0	0	0	104	0	0	0	0	0	2	1
5	Komat 1	3	1	1	1	0	352		0	0	0	0	0	0	47	0	0	0	0	0	2	1
5	Komat 1	2	2	1	1	1			0	0	0	0	0	0	112	0	0	0	0	0	0	0
5	Komat 1	26	1	1	1	1	367		0	0	0	0	0	0	149	0	0	0	0	0	0	0
5	Komat 1	25	2	1	1	1	370		0	0	0	0	0	0	113	0	0	0	0	0	0	0
5	Komat 1	13	2	1	1	0	366		0	0	0	0	0	0	95	1	0	1	0	0	2	1
5	Komat 1	5	1	1	1	0	362		0	0	0	0	0	0	104	1	0	1	1	1	2	1
5	Komat 1	26	2	1	1	1	360		0	0	0	0	0	0	63	0	0	0	0	0	2	1
5	Komat 1	6	1	1	1	0	363		0	0	0	0	0	0	97	0	0	0	0	0	2	1
5	Komat 1	50	1	1	1	0	360		0	0	0	0	0	0	10	0	0	0	0	0	2	1
5	Komat 1	3	2	1	1	0	364		0	0	0	0	0	0	82	0	0	0	0	0	2	1
5	Komat 1	20	2	1	1	1	362		0	0	0	0	0	0	84	0	0	0	0	0	2	1
5	Komat 1	40	2	1	1	0	367		0	0	0	0	0	0	121	0	0	0	0	0	2	1
5	Komat 1	29	2	1	1	0	366		0	0	0	0	0	0	11	0	0	0	0	0	0	0
5	Komat 1	16	2	1	1	0	357		0	0	0	0	0	0	164	1	1	1	0	0	1	0
5	Komat 1	29	2	1	1	1	367		0	0	0	0	0	0	104	0	0	0	0	0	1	1
5	Komat 1	79	1	1	1	0	357		0	0	0	0	0	0	164	0	0	0	0	0	1	1
5	Komat 1	100	2	1	1	0	370		0	0	0	0	0	0	12	0	0	0	0	0	1	1
5	Komat 1	63	2	1	1	0	361		0	0	0	0	0	0	108	0	0	0	0	0	0	0
5	Komat 1	6	1	1	1	1	360		0	1	0	39	0	0	104	1	0	1	0	0	1	0
5	Komat 1	63	1	1	1	1	360		0	0	0	0	0	0	9	0	0	0	0	0	1	1
5	Komat 1	20	2	1	1	1	367		0	0	0	0	0	0	84	0	0	0	0	0	1	1
5	Komat 1	34	1	1	1	1	365		0	0	0	0	0	0	124	0	0	0	0	0	1	1
5	Komat 1	59	2	1	1	0	360		0	0	0	0	0	0	118	0	0	0	0	0	1	1
5	Komat 1	1	2	1	1	1	360		0	0	0	0	0	0	97	0	0	0	0	0	1	1
5	Komat 1	54	2	1	1	0	363		0	0	0	0	0	0	92	0	0	0	0	0	0	0
5	Komat 1	58	1	1	1	0	359		0	0	0	0	0	0	92	0	0	0	0	0	0	0
5	Komat 1	30	1	1	1	1	358		0	0	0	0	0	0	112	1	0	1	0	0	1	0
5	Komat 1	17	1	1	1	0	353		0	0	0	0	0	0	92	0	0	0	0	0	1	1
5	Komat 1	72	1	1	1	0	355		0	0	0	0	0	0	104	1	1	0	1	0	1	0
5	Komat 1	67	2	1	1	1	352		0	0	0	0	0	0	94	0	0	0	0	0	1	1
5	Komat 1	35	1	1	1	1	366		0	0	0	0	0	0	108	0	0	0	0	0	1	1
5	Komat 2	13	2	1	1	1	365		0	0	0	0	0	0	93	0	0	0	0	0	0	0
5	Komat 2	29	2	1	1	1	369		0	0	0	0	0	0	88	0	0	0	0	0	0	0
5	Komat 2	1	1	1	1	1	360		0	0	0	0	0	0	69	0	0	0	0	0	0	0
5	Komat 2	3	1	1	1	1	363		0	0	0	0	0	0	10	0	0	0	0	0	0	0
5	Komat 2	8	2	1	1	1	358		0	1	0	248	0	0	87	1	1	0	1	0	3	1
5	Komat 2	7	1	1	1	1	363		0	0	0	0	0	0	102	1	0	1	0	0	3	1
5	Komat 2	11	1	1	1	1	362		0	0	0	0	0	0	108	1	0	1	0	0	3	1
5	Komat 2	42	1	1	1	1	350		0	0	0	0	0	0	108	0	0	0	0	0	3	1
5	Komat 2	2	2	1	1	1	363		0	0	0	0	0	0	82	0	0	0	0	0	3	1
5	Komat 2	7	1	1	1	0	362		0	1	222	384	0	0	107	1	1	1	0	0	6	1
5	Komat 2	4	1	1	1	0	369		0	1	0	85	0	0	94	1	1	1	0	0	6	1
5	Komat 2	7	1	1	1	0	366		0	1	0	248	0	0	82	1	1	1	0	0	6	1
5	Komat 2	9	1	1	1	0	372		0	1	1104	0	0	0	94	1	1	0	1	0	6	1
5	Komat 2	35	1	1	1	0	363		0	0	0	0	0	0	8	1	1	0	0	0	6	1
5	Komat 2	3	1	1	1	0	374		1	0	0	0	0	0	73	1	1	0	1	0	6	1
5	Komat 2	2	1	1	1	1	355		1	1	6207	2032	0	0	42	1	1	1	1	0	3	1
5	Komat 2	27	2	1	1	1	361		0	0	0	0	0	0	8	1	0	0	1	1	3	1
5	Komat 2	2	1	1	1	1	371		1	1	136	0	0	0	62	1	1	0	1	0	3	1
5	Komat 2	19	2	1	1	0	370		0	0	0	0	0	0	105	0	0	0	0	0	0	0
5	Komat 2	31	2	1	1	1	367		0	0	0	0	0	0	106	1	0	0	1	0	1	0
5	Komat 2	24	1	1	1	1	363		1	1	239	0	0	0	119	1	1	0	0	0	1	0
5	Komat 2	58	2	1	0	0	358		0	0	0	0	0	0	97	0	0	0	0	0	1	1
5	Komat 2	20	1	1	1	0	366		0	0	0	0	0	0	98	0	0	0	0	0	1	1
5	Komat 2	23	2	1	1	1	367		0	0	0	0	0	0	9	0	0	0	0	0	1	1
5	Komat 2	115	2	1	1	0	365		0	0	0	0	0	0	96	0	0	0	0	0	0	0
5	Komat 2	56	1	1	1	1	374		0	1	0	78	0	0	91	1	1	0	1	0	1	0
5	Komat 2	26	2	1	1	1	365		0	0	0	0	0	0	85	0	0	0	0	0	1	1
5	Komat 2	22	1	1	1	1	365		0	0	0	0	0	0	86	0	0	0	0	0	1	1
5	Komat 2	47	2	1	1	0	350		0	0	0	0	0	0	91	0	0	0	0	0	1	1
5	Komat 2	23	2	1	1	1	365		0	0	0	0	0	0	113	1	1	0	0	0	1	0
5	Komat 2	23	2	1	1	1	371		0	0	0	0	0	0	111	1	0	0	1	0	1	0
5	Komat 2	30	2	1	1	1	368		0	0	0	0	0	0	77	1	0	1	0	0	1	0
5	Komat 2	31	1	1	1	1	368		0	0	0	0	0	0	88	0	0	0	0	0	1	1
5	Komat 2	37	1	1	1	0	369		0	0	0	0	0	0	81	1	0	1	0	0	1	0
5	Komat 2	33	2	1	1	0	367		0	0	0	0	0	0	91	0	0	0	0	0	1	1
5	Komat 2	65	2	1	1	0	360		0	0	0	0	0	0	106	0	0	0	0	0	0	0
5	Komat 2	22	2	1	1	1	365		1	0	0	0	0	0	117	1	1	0	0	0	1	0
5	Komat 2	48	2	1	1	0	363		0	0	0	0	0	0	99	0	0	0	0	0	1	1
5	Komat 2	47	1	1	1	0	359		0	0	0	0	0	0	11	0	0	0	0	0	1	1
5	Komat 2	69	1	1	1	0	365		0	0	0	0	0	0	10	0	0	0	0	0	0	0
5	Komat 2	23	1	1	1	1	364		0	0	0	0	0	0	118	0	0	0	0	0	0	0
5	Komat 2	19	1	1	1	0	364		0	0	0	0	0	0	141	0	0	0	0	0	0	0
10	Kosmaiyun	3	1	1	1	1	360		0	0	0	0	0	0	109	1	0	1	0	0	1	0
10	Kosmaiyun	27	2	1	1	1	352		0	0	0	0	0	0	107	0	0	0	0	0	1	1
10	Kosmaiyun	69	1	1	1	0	358		0	0	0	0	0	0	111	0	0	0	0	0	1	1
10	Kosmaiyun	9	2	1	1	1	357		0	0	0	0	0	0	119	0	0	0	0	0	0	0
10	Kosmaiyun	35	2	1	1	1	364		0	0	0	0	0	0	118	0	0	0	0	0	0	0
10	Kosmaiyun	21	1	1	1	1	367		0	0	0	0	0	0	139	0	0	0	0	0	0	0
10	Kosmaiyun	18	2	1	1	0	360		0	1	0	0	0	0	7	1	1	0	0	0	1	0
10	Kosmaiyun	54	1	1	1	0	363		0	0	0	0	0	0	12	0	0	0	0	0	1	1
10	Kosmaiyun	34	1	1	1	1	358		1	0	0	0	0	0	112	1	1	0	0	0	3	1
10	Kosmaiyun	5	2	1	1	0	364		0	1	0	147	0	0	108	1	1	1	0	0	3	1
10	Kosmaiyun	27	2	1	1	0	366		0	0	0	0	0	0	109	1	0	1	0	0	3	1
10	Kosmaiyun	3	1	1	1	0	355		0	1	0	587	0	0	74	1	1	1	0	0	1	0
10	Kosmaiyun	68	1	1	1	1	364		0	0	0	0	0	0	92	0	0	0	0	0	1	1
10	Kosmaiyun	54	2	1	1	0	363		0	0	0	0	0	0	118	0	0	0	0	0	1	1
10	Kosmaiyun	29	2	1	1	1	364		0	0	0	0	0	0	132	0	0	0	0	0	1	1
10	Kosmaiyun	30	2	1	1	0	370		0	0	0	0	0	0		0	0	0	0	0	1	1
10	Kosmaiyun	4	1	1	1	1	366		0	1	0	119	0	0	97	1	0	1	0	0	2	1
10	Kosmaiyun	6	2	1	1	1	354		0	1	904	249	0	0	108	1	1	1	0	0	2	1
10	Kosmaiyun	40	1	1	1	1	368		0	0	0	0	0	0	129	0	0	0	0	0	2	1
10	Kosmaiyun	25	1	1	1	1	365		0	0	0	0	0	0	9	0	0	0	0	0	2	1
10	Kosmaiyun	12	2	1	1	1	356		0	0	0	0	0	0	88	0	0	0	0	0	2	1
10	Kosmaiyun	3	1	1	1	0	357		0	1	0	0	140	0	116	1	0	1	0	0	3	1
10	Kosmaiyun	19	2	1	1	0	360		0	1	0	73	0	0	99	1	0	1	0	0	3	1
10	Kosmaiyun	38	2	1	1	0	362		0	1	0	136	0	0	92	1	0	1	0	0	3	1
10	Kosmaiyun	1	2	1	1	0	368		0	0	0	0	0	0	91	0	0	0	0	0	3	1
10	Kosmaiyun	22	2	1	1	0	364		0	0	0	0	0	0	106	0	0	0	0	0	3	1
10	Kosmaiyun	23	1	1	1	0	365		0	0	0	0	0	0	119	0	0	0	0	0	3	1
10	Kosmaiyun	34	1	1	1	1	366		0	0	0	0	0	0	83	1	0	1	0	0	1	0
10	Kosmaiyun	10	1	1	1	1	366		0	0	0	0	0	0	118	1	0	1	0	0	2	1
10	Kosmaiyun	5	1	1	1	1	368		0	0	0	0	0	0	122	1	0	1	0	0	2	1
10	Kosmaiyun	29	2	1	1	1	360		0	0	0	0	0	0	83	0	0	0	0	0	2	1
10	Kosmaiyun	35	1	1	1	1	355		0	0	0	0	0	0	7	0	0	0	0	0	2	1
10	Kosmaiyun	4	1	1	1	1	360		2	1	434	343	0	0	94	1	1	1	0	0	3	1
10	Kosmaiyun	22	1	1	1	0	366		1	0	0	0	0	0	113	1	1	1	0	1	3	1
10	Kosmaiyun	7	1	1	1	1	358		0	0	0	0	0	0	109	1	0	1	0	0	3	1
10	Kosmaiyun	25	2	1	1	1	371		0	0	0	0	0	0	10	0	0	0	0	0	3	1
10	Kosmaiyun	35	2	1	1	1	364		0	0	0	0	0	0	116	1	0	1	0	0	1	0
10	Kosmaiyun	12	1	1	1	1	364		0	0	0	0	0	0	102	0	0	0	0	0	1	1
10	Kosmaiyun	27	1	1	1	0	363	0	1	0	0	0	0	0		1	1	0	0	0	1	0
15	Kuelam	1	1	1	1	0	362		0	0	0	0	0	0	89	0	0	0	0	0	0	0
15	Kuelam	19	2	1	1	0	363		0	0	0	0	0	0	93	0	0	0	0	0	0	0
15	Kuelam	70	1	1	1	0	359		0	0	0	0	0	0	8	0	0	0	0	0	0	0
15	Kuelam	9	2	1	1	0	367		0	0	0	0	0	0	113	0	0	0	0	0	0	0
15	Kuelam	65	2	1	1	0	346		0	0	0	0	0	0	95	0	0	0	0	0	0	0
15	Kuelam	51	1	1	1	0	359		0	0	0	0	0	0	11	0	0	0	0	0	0	0
15	Kuelam	6	2	1	1	0	369		0	0	0	0	0	0	95	0	0	0	0	0	0	0
15	Kuelam	45	2	1	1	0	363		0	0	0	0	0	0	87	0	0	0	0	0	0	0
15	Kuelam	75	2	1	1	0	362		0	0	0	0	0	0	134	1	1	0	0	0	1	0
15	Kuelam	70	1	1	1	0	366		0	0	0	0	0	0	153	0	0	0	0	0	1	1
15	Kuelam	5	2	1	1	0	367		1	0	0	0	0	0	83	0	0	0	0	0	0	0
15	Kuelam	3	1	1	1	0	372		0	0	0	0	0	0	95	0	0	0	0	0	0	0
15	Kuelam	36	1	1	1	0	367		0	0	0	0	0	0	149	0	0	0	0	0	0	0
15	Kuelam	26	2	1	1	0	369		0	0	0	0	0	0	101	0	0	0	0	0	0	0
15	Kuelam	6	1	1	1	0	360		0	0	0	0	0	0	10	0	0	0	0	0	0	0
15	Kuelam	4	1	1	1	1	362		0	0	0	0	0	0	108	0	0	0	0	0	0	0
15	Kuelam	49	2	1	1	0	366		0	0	0	0	0	0	104	0	0	0	0	0	0	0
15	Kuelam	12	2	1	1	0	370		0	0	0	0	0	0	105	0	0	0	0	0	0	0
15	Kuelam	53	2	1	1	0	365		0	0	0	0	0	0	133	0	0	0	0	0	0	0
15	Kuelam	30	2	1	1	0	367		0	0	0	0	0	0	10	0	0	0	0	0	0	0
15	Kuelam	41	2	0	0	0	355		0	0	0	0	0	0	79	1	1	0	0	0	1	0
15	Kuelam	13	1	0	1	1	354		0	0	0	0	0	0	109	1	0	1	0	0	1	0
15	Kuelam	40	2	1	1	0	360		0	0	0	0	0	0	121	0	0	0	0	0	1	1
15	Kuelam	45	1	1	1	1	364		0	0	0	0	0	0	123	0	0	0	0	0	1	1
15	Kuelam	80	2	1	1	0	363		0	0	0	0	0	0	99	1	1	0	0	0	1	0
15	Kuelam	20	2	1	1	0	354		0	0	0	0	0	0	103	0	0	0	0	0	1	1
15	Kuelam	20	1	1	1	0	364		0	0	0	0	0	0	146	0	0	0	0	0	1	1
15	Kuelam	4	1	1	1	1	365	0	0	0	0	0	0	0	75	0	0	0	0	0	0	0
15	Kuelam	34	2	1	1	1	368	0	0	0	0	0	0	0	111	0	0	0	0	0	0	0
15	Kuelam	21	2	1	1	0	364	0	0	0	0	0	0	0	113	0	0	0	0	0	0	0
15	Kuelam	60	2	1	1	0	363	0	0	0	0	0	0	0	109	0	0	0	0	0	0	0
15	Kuelam	22	2	1	1	0	367	0	0	0	0	0	0	0	133	0	0	0	0	0	0	0
15	Kuelam	2	2	1	1	0	368	0	0	1	0	2132	0	0	101	1	1	1	0	0	1	0
15	Kuelam	31	1	1	1	0	361	0	0	0	0	0	0	0	156	0	0	0	0	0	1	1
15	Kuelam	7	2	1	1	0	362	0	0	0	0	0	0	0	124	0	0	0	0	0	1	1
15	Kuelam	2	2	1	1	0	370	0	0	0	0	0	0	0	112	0	0	0	0	0	1	1
15	Kuelam	4	1	1	1	0	369	0	0	0	0	0	0	0	111	0	0	0	0	0	1	1
15	Kuelam	5	2	1	1	0	370	2	0	0	0	0	0	0	93	0	0	0	0	0	1	1
15	Kuelam	51	2	1	1	0	358	3	0	0	0	0	0	0	132	0	0	0	0	0	0	0
15	Kuelam	5	2	1	1	0	359	2	1	0	0	0	0	0	99	1	1	0	0	0	1	0
15	Kuelam	36	2	1	1	0	362	0	0	0	0	0	0	0	119	0	0	0	0	0	1	1
15	Kuelam	2	1	1	1	0	351	0	0	0	0	0	0	0	106	0	0	0	0	0	1	1
15	Kuelam	70	1	1	1	0	372	0	0	0	0	0	0	0	109	0	0	0	0	0	1	1
15	Kuelam	65	2	1	1	0	368	0	0	0	0	0	0	0	91	0	0	0	0	0	1	1
15	Kuelam	36	2	1	0	0	366	0	0	0	0	0	0	0	145	0	0	0	0	0	0	0
15	Kuelam	32	1	1	0	0	364	0	0	0	0	0	0	0	143	0	0	0	0	0	0	0
15	Kuelam	13	2	1	1	0	365	0	0	0	0	0	0	0	10	1	1	1	0	0	1	0
15	Kuelam	57	1	1	1	0	359	0	0	0	0	0	0	0	125	0	0	0	0	0	1	1
15	Kuelam	56	2	1	1	0	360	0	0	0	0	0	0	0	85	0	0	0	0	0	1	1
15	Kuelam	26	2	1	1	0	365	0	0	0	0	0	0	0	119	0	0	0	0	0	1	1
15	Kuelam	47	1	1	1	0	362	0	0	0	0	0	0	0	122	0	0	0	0	0	0	0
15	Kuelam	13	2	1	1	0	360	0	0	0	0	0	0	0	102	0	0	0	0	0	0	0
15	Kuelam	47	2	1	1	0	366	0	0	0	0	0	0	0	111	0	0	0	0	0	0	0
15	Kuelam	31	2	1	1	0	360	0	0	0	0	0	0	0	101	0	0	0	0	0	0	0
11	Kunaiye 1	58	2	1	1	1	347	0	0	0	0	0	0	0	111	0	0	0	0	0	0	0
11	Kunaiye 1	42	2	1	1	0	357	0	0	0	0	0	0	0	118	0	0	0	0	0	0	0
11	Kunaiye 1	20	2	1	1	0	358	0	0	0	0	0	0	0	97	0	0	0	0	0	0	0
11	Kunaiye 1	31	2	1	1	1	360	0	0	0	0	0	0	0	97	0	0	0	0	0	0	0
11	Kunaiye 1	19	2	1	1	1	365	0	0	0	0	0	0	0	117	1	0	1	0	0	1	0
11	Kunaiye 1	42	2	1	1	1	353	0	0	0	0	0	0	0	112	0	0	0	0	0	1	1
11	Kunaiye 1	4	2	1	1	1	359	0	0	0	0	0	0	0	76	0	0	0	0	0	1	1
11	Kunaiye 1	6	1	1	1	1	366	1	0	0	0	0	0	0	104	0	0	0	0	0	1	1
11	Kunaiye 1	17	2	1	1	1	365	0	0	0	0	0	0	0	123	0	0	0	0	0	1	1
11	Kunaiye 1	24	2	1	1	1	365	0	0	0	0	0	0	0	104	0	0	0	0	0	1	1
11	Kunaiye 1	9	1	1	1	1	374	0	0	0	0	0	0	0		1	0	1	0	0	1	0
11	Kunaiye 1	1	1	1	1	1	361	0	0	0	0	0	0	0		0	0	0	0	0	1	1
11	Kunaiye 1	36	2	1	1	1	366	0	0	0	0	0	0	0		0	0	0	0	0	1	1
11	Kunaiye 1	2	2	1	1	1	362	0	0	0	0	0	0	0		0	0	0	0	0	1	1
11	Kunaiye 1	70	2	1	1	0	366	0	0	0	0	0	0	0		0	0	0	0	0	1	1
11	Kunaiye 1	55	2	1	1	0	344	0	0	0	0	0	0	0		0	0	0	0	0	0	0
11	Kunaiye 1	19	1	1	1	1	368	0	0	0	0	0	0	0		0	0	0	0	0	0	0
11	Kunaiye 1	40	1	1	1	0	363	0	0	0	0	0	0	0		1	0	1	0	0	1	0
11	Kunaiye 1	6	2	1	1	0	373	0	0	0	0	0	0	0		0	0	0	0	0	0	0
11	Kunaiye 1	34	2	1	1	0	364	0	0	0	0	0	0	0		0	0	0	0	0	0	0
11	Kunaiye 1	68	2	1	0	0	359	0	0	0	0	0	0	0		0	0	0	0	0	0	0
11	Kunaiye 1	3	1	1	1	1	362	0	0	0	0	0	0	0		0	0	0	0	0	0	0
11	Kunaiye 1	14	1	1	1	0	367	0	0	0	0	0	0	0		0	0	0	0	0	0	0
11	Kunaiye 1	7	1	1	1	1	363	0	0	0	0	0	0	0		0	0	0	0	0	0	0
11	Kunaiye 1	12	1	1	1	0	368	0	0	0	0	0	0	0		0	0	0	0	0	0	0
11	Kunaiye 1	74	2	1	1	0	358	0	0	0	0	0	0	0		0	0	0	0	0	0	0
11	Kunaiye 1	24	1	1	1	1	368	0	0	0	0	0	0	0		0	0	0	0	0	0	0
11	Kunaiye 1	25	2	1	1	1	364	0	0	0	0	0	0	0		0	0	0	0	0	0	0
11	Kunaiye 1	12	1	1	1	0	370	0	0	0	0	0	0	0		0	0	0	0	0	0	0
11	Kunaiye 1	17	2	1	1	0	372	0	0	0	0	0	0	0		0	0	0	0	0	0	0
11	Kunaiye 1	27	1	1	1	0	360		0	0	0	0	0	0		0	0	0	0	0	0	0
11	Kunaiye 1	62	2	1	1	1	351	0	0	0	0	0	0	0		0	0	0	0	0	0	0
11	Kunaiye 1	32	2	1	1	1	365	0	0	0	0	0	0	0		0	0	0	0	0	0	0
11	Kunaiye 1	4	1	1	1	1	370	0	0	0	0	0	0	0		0	0	0	0	0	0	0
11	Kunaiye 1	20	2	1	1	1	369	0	0	0	0	0	0	0		0	0	0	0	0	0	0
11	Kunaiye 1	62	2	1	0	1	368	0	0	0	0	0	0	0		0	0	0	0	0	0	0
11	Kunaiye 1	6	2	1	1	1	362	0	0	0	0	0	0	0		0	0	0	0	0	0	0
11	Kunaiye 1	65	1	1	1	0	358	0	0	0	0	0	0	0		0	0	0	0	0	0	0
11	Kunaiye 1	5	2	1	1	1	360	0	0	0	0	0	0	0		0	0	0	0	0	0	0
11	Kunaiye 1	22	2	1	1	1	366	0	0	0	0	0	0	0	121	0	0	0	0	0	0	0
11	Kunaiye 1	19	2	0	1	1	368	0	0	0	0	0	0	0	133	0	0	0	0	0	0	0
11	Kunaiye 1	6	2	1	1	0	364	0	0	0	0	0	0	0	94	0	0	0	0	0	0	0
11	Kunaiye 1	47	2	1	1	0	366	0	0	0	0	0	0	0	109	0	0	0	0	0	0	0
11	Kunaiye 1	15	1	1	1	0	358	0	0	0	0	0	0	0	143	0	0	0	0	0	0	0
11	Kunaiye 1	26	1	1	1	0	359	0	0	0	0	0	0	0	129	0	0	0	0	0	0	0
11	Kunaiye 1	4	1	1	1	0	362	2	1	0	0	0	0	0	84	1	1	0	0	0	1	0
11	Kunaiye 1	40	2	1	1	0	365	0	0	0	0	0	0	0	11	0	0	0	0	0	1	1
11	Kunaiye 1	6	2	1	1	1	366	0	0	0	0	0	0	0	113	1	0	1	0	0	2	1
11	Kunaiye 1	33	2	1	1	0	367	0	0	1	72	0	0	0	95	1	1	0	0	0	2	1
11	Kunaiye 1	28	2	1	1	1	362	0	0	0	0	0	0	0	69	0	0	0	0	0	2	1
11	Kunaiye 1	6	2	1	1	0	363	0	0	0	0	0	0	0	106	0	0	0	0	0	2	1
11	Kunaiye 1	5	1	1	1	0	361	0	0	0	0	0	0	0	55	0	0	0	0	0	2	1
11	Kunaiye 1	4	2	1	1	1	367	0	0	0	0	0	0	0	64	0	0	0	0	0	0	0
11	Kunaiye 1	7	1	1	1	1	361	0	0	0	0	0	0	0	98	0	0	0	0	0	0	0
11	Kunaiye 1	49	2	1	1	1	364	0	0	0	0	0	0	0	112	0	0	0	0	0	0	0
11	Kunaiye 1	19	1	1	1	0	355	0	0	1	112	0	0	0	104	1	1	0	0	0	1	0
11	Kunaiye 1	20	1	0	0	0	365	0	0	0	0	0	0	0	158	0	0	0	0	0	1	1
11	Kunaiye 1	23	1	1	1	0	361	0	0	0	0	0	0	0	154	0	0	0	0	0	1	1
11	Kunaiye 1	33	1	1	1	1	362	0	0	0	0	0	0	0	99	0	0	0	0	0	0	0
11	Kunaiye 1	36	2	1	1	1	367	0	0	0	0	0	0	0	122	0	0	0	0	0	0	0
11	Kunaiye 1	29	1	1	1	0	365	0	0	1	160	0	0	0	126	1	1	0	0	0	1	0
11	Kunaiye 1	27	1	1	1	0	367	0	0	0	0	0	0	0	78	0	0	0	0	0	1	1
11	Kunaiye 1	1	1	1	1	1	362	1	0	0	0	0	0	0	102	0	0	0	0	0	1	1
11	Kunaiye 1	2	2	1	1	1	354	0	0	0	0	0	0	0	72	0	0	0	0	0	1	1
11	Kunaiye 1	1	2	1	1	1	363	0	0	0	0	0	0	0	97	0	0	0	0	0	0	0
11	Kunaiye 1	42	1	1	1	1	358	0	0	0	0	0	0	0	122	0	0	0	0	0	0	0
11	Kunaiye 1	37	2	1	1	1	367	0	0	0	0	0	0	0	82	0	0	0	0	0	0	0
11	Kunaiye 1	2	2	1	1	0	366	0	0	0	0	0	0	0	12	0	0	0	0	0	0	0
11	Kunaiye 1	22	2	1	1	0	367	0	1	0	0	0	0	0	113	0	0	0	0	0	0	0
11	Kunaiye 1	2	1	1	1	1	362	0	0	0	0	0	0	0	106	0	0	0	0	0	0	0
11	Kunaiye 1	12	1	1	1	0	366	1	0	1	96	0	0	0	95	1	1	0	0	0	1	0
11	Kunaiye 1	16	2	1	1	0	361	0	0	0	0	0	0	0	109	0	0	0	0	0	1	1
11	Kunaiye 1	7	1	1	1	0	366	0	0	0	0	0	0	0	10	0	0	0	0	0	1	1
11	Kunaiye 1	4	1	1	0	0	365	0	0	0	0	0	0	0	102	0	0	0	0	0	1	1
11	Kunaiye 1	1	1	1	1	1	367	0	0	0	0	0	0	0	78	0	0	0	0	0	0	0
11	Kunaiye 1	18	2	1	1	0	364	0	0	0	0	0	0	0	104	0	0	0	0	0	0	0
11	Kunaiye 1	12	2	1	1	1	361	0	0	0	0	0	0	0	65	0	0	0	0	0	0	0
11	Kunaiye 1	62	2	1	1	0	364	0	0	0	0	0	0	0	134	0	0	0	0	0	0	0
11	Kunaiye 1	32	1	1	1	0	356	0	0	0	0	0	0	0	137	0	0	0	0	0	0	0
11	Kunaiye 1	9	2	1	1	0	366	0	0	0	0	0	0	0	114	0	0	0	0	0	0	0
11	Kunaiye 1	1	2	1	1	0	354	0	0	1	0	160	0	0	87	1	1	1	0	0	1	0
11	Kunaiye 1	3	1	1	1	1	363	0	0	0	0	0	0	0	103	0	0	0	0	0	1	1
11	Kunaiye 1	28	2	1	1	0	364	0	0	0	0	0	0	0	72	0	0	0	0	0	1	1
11	Kunaiye 1	30	1	1	1	0	367	0	0	0	0	0	0	0	114	0	0	0	0	0	1	1
11	Kunaiye 1	5	1	1	1	1	361	0	0	0	0	0	0	0	98	0	0	0	0	0	1	1
11	Kunaiye 1	32	1	1	1	1	358	0	0	0	0	0	0	0	137	0	0	0	0	0	1	1
11	Kunaiye 1	29	1	1	1	1	362	0	0	1	80	0	0	0	12	0	0	0	0	0	1	1
11	Kunaiye 1	7	2	1	1	1	365	0	0	0	0	0	0	0	96	0	0	0	0	0	1	1
11	Kunaiye 1	62	1	1	1	1	365	0	0	0	0	0	0	0	144	1	1	0	0	0	2	1
11	Kunaiye 1	30	2	0	0	0	365	0	0	1	91	0	0	0	105	1	1	0	0	0	2	1
11	Kunaiye 1	8	1	1	1	1	365	0	0	0	0	0	0	0	9	0	0	0	0	0	2	1
11	Kunaiye 1	32	1	1	1	1	362	0	0	0	0	0	0	0	114	0	0	0	0	0	2	1
11	Kunaiye 1	6	2	0	1	1	364	0	0	0	0	0	0	0	109	0	0	0	0	0	2	1
11	Kunaiye 1	6	2	1	1	1	367	0	0	0	0	0	0	0	85	0	0	0	0	0	2	1
11	Kunaiye 1	35	1	1	1	0	356	0	0	0	0	0	0	0	72	0	0	0	0	0	2	1
11	Kunaiye 1	4	1	1	1	1	365	0	0	0	0	0	0	0	94	0	0	0	0	0	0	0
11	Kunaiye 1	3	1	1	1	1	356	0	0	0	0	0	0	0	79	0	0	0	0	0	0	0
11	Kunaiye 1	48	2	0	1	1	360	0	0	0	0	0	0	0	102	0	0	0	0	0	0	0
11	Kunaiye 1	1	2	1	1	1	376	0	0	0	0	0	0	0	97	0	0	0	0	0	0	0
11	Kunaiye 1	21	1	1	1	0	364	0	0	0	0	0	0	0	134	0	0	0	0	0	0	0
11	Kunaiye 1	27	2	1	1	1	367	0	0	0	0	0	0	0	123	0	0	0	0	0	0	0
11	Kunaiye 1	19	2	1	1	1	356	0	0	0	0	0	0	0	116	0	0	0	0	0	0	0
11	Kunaiye 1	19	2	1	1	1	366	0	0	0	0	0	0	0	126	0	0	0	0	0	0	0
11	Kunaiye 1	19	2	1	1	1	356	0	0	0	0	0	0	0	128	0	0	0	0	0	0	0
11	Kunaiye 1	55	1	1	1	0	366	0	0	0	0	0	0	0	162	0	0	0	0	0	0	0
11	Kunaiye 1	20	1	1	1	1	362	0	0	0	0	0	0	0	13	0	0	0	0	0	0	0
11	Kunaiye 1	4	2	1	1	1	364	0	0	0	0	0	0	0	112	0	0	0	0	0	0	0
11	Kunaiye 1	1	2	1	1	1	368	0	0	0	0	0	0	0	98	0	0	0	0	0	0	0
11	Kunaiye 1	30	2	1	1	1	364	0	0	0	0	0	0	0	67	0	0	0	0	0	0	0
11	Kunaiye 1	71	2	1	1	1	363	0	0	0	0	0	0	0	124	0	0	0	0	0	0	0
11	Kunaiye 1	32	2	1	1	1	364	0	0	0	0	0	0	0	119	0	0	0	0	0	0	0
11	Kunaiye 1	24	1	1	1	0	365	0	0	0	0	0	0	0	45	0	0	0	0	0	0	0
11	Kunaiye 1	5	1	1	1	1	362	0	0	0	0	0	0	0	10	0	0	0	0	0	0	0
11	Kunaiye 1	11	2	1	1	1	363	0	0	0	0	0	0	0	111	0	0	0	0	0	0	0
11	Kunaiye 1	29	2	1	1	1	367	0	0	0	0	0	0	0	82	0	0	0	0	0	0	0
11	Kunaiye 1	8	2	1	1	0	362	0	0	0	0	0	0	0	118	0	0	0	0	0	0	0
11	Kunaiye 1	5	1	1	1	1	366	0	0	0	0	0	0	0	98	0	0	0	0	0	0	0
11	Kunaiye 1	28	2	1	1	1	369	0	0	0	0	0	0	0	84	0	0	0	0	0	0	0
11	Kunaiye 1	38	1	1	1	1	371	0	0	0	0	0	0	0	134	0	0	0	0	0	0	0
11	Kunaiye 1	54	2	1	1	0	357	0	0	0	0	0	0	0	105	0	0	0	0	0	0	0
11	Kunaiye 1	29	2	1	1	0	366	0	0	0	0	0	0	0	108	0	0	0	0	0	0	0
11	Kunaiye 1	4	1	1	1	0	376	0	0	0	0	0	0	0	97	0	0	0	0	0	0	0
11	Kunaiye 1	23	2	1	1	0	358	0	0	0	0	0	0	0	125	0	0	0	0	0	0	0
11	Kunaiye 1	33	2	1	1	1	372	0	0	0	0	0	0	0	8	0	0	0	0	0	0	0
11	Kunaiye 1	4	1	1	1	1	362	0	0	0	0	0	0	0	87	0	0	0	0	0	0	0
11	Kunaiye 1	51	1	1	1	1	358	0	0	0	0	0	0	0	118	0	0	0	0	0	0	0
11	Kunaiye 1	26	1	1	1	1	366	0	0	0	0	0	0	0	133	0	0	0	0	0	0	0
11	Kunaiye 1	3	2	1	1	1	362	0	0	0	0	0	0	0	119	0	0	0	0	0	0	0
11	Kunaiye 1	38	2	1	1	1	366	0	0	0	0	0	0	0	10	0	0	0	0	0	0	0
11	Kunaiye 1	39	1	1	1	1	362	0	0	0	0	0	0	0	92	0	0	0	0	0	0	0
11	Kunaiye 1	10	1	1	1	1	366	0	0	0	0	0	0	0	10	0	0	0	0	0	0	0
11	Kunaiye 1	7	1	1	1	1	361	0	0	0	0	0	0	0	89	0	0	0	0	0	0	0
11	Kunaiye 1	24	1	1	1	0	364	0	0	0	0	0	0	0	116	0	0	0	0	0	0	0
11	Kunaiye 1	33	1	1	1	0	366	0	0	0	0	0	0	0	137	0	0	0	0	0	0	0
11	Kunaiye 1	28	1	1	1	0	360	0	0	0	0	0	0	0	142	0	0	0	0	0	0	0
11	Kunaiye 1	33	1	1	1	0	365	0	0	0	0	0	0	0	154	0	0	0	0	0	0	0
11	Kunaiye 1	25	1	1	1	0	368	0	0	0	0	0	0	0	138	0	0	0	0	0	0	0
11	Kunaiye 1	17	1	1	1	0	365	0	0	1	0	0	0	0	111	0	0	0	0	0	0	0
11	Kunaiye 1	17	1	1	1	1	360	0	0	0	0	0	0	0	141	0	0	0	0	0	0	0
11	Kunaiye 1	48	2	1	1	1	355	0	0	0	0	0	0	0	105	0	0	0	0	0	0	0
11	Kunaiye 1	28	1	1	1	1	362	0	0	0	0	0	0	0	149	0	0	0	0	0	0	0
11	Kunaiye 1	2	1	1	1	1	360	1	1	0	0	0	0	0	74	1	0	1	0	0	2	1
11	Kunaiye 1	5	2	1	1	1	361	1	0	0	0	0	0	0	109	1	0	1	0	0	2	1
11	Kunaiye 1	27	2	1	1	1	356	0	0	0	0	0	0	0	109	0	0	0	0	0	2	1
11	Kunaiye 1	7	2	1	1	1	362	0	0	0	0	0	0	0		0	0	0	0	0	2	1
11	Kunaiye 1	9	2	1	1	1	355	0	0	0	0	0	0	0	116	0	0	0	0	0	2	1
11	Kunaiye 1	33	2	1	1	0	365	0	0	0	0	0	0	0	105	0	0	0	0	0	2	1
11	Kunaiye 1	1	2	1	1	0	353	0	0	0	0	0	0	0	82	0	0	0	0	0	0	0
11	Kunaiye 1	28	2	1	1	0	367	0	0	0	0	0	0	0	117	0	0	0	0	0	0	0
11	Kunaiye 1	39	1	1	1	0	366	0	0	0	0	0	0	0	136	0	0	0	0	0	0	0
11	Kunaiye 1	10	1	1	1	1	361	0	0	0	0	0	0	0	116	0	0	0	0	0	0	0
11	Kunaiye 1	12	1	1	1	1	352	0	0	0	0	0	0	0	105	0	0	0	0	0	0	0
11	Kunaiye 1	9	1	1	1	0	366	0	0	0	0	0	0	0	113	1	1	1	0	0	1	0
11	Kunaiye 1	30	2	1	1	1	366	0	0	0	0	0	0	0	118	0	0	0	0	0	1	1
11	Kunaiye 1	1	2	1	1	1	346	0	0	0	0	0	0	0	76	0	0	0	0	0	1	1
11	Kunaiye 1	19	1	1	1	0	365	0	0	0	0	0	0	0	98	0	0	0	0	0	1	1
11	Kunaiye 1	7	1	1	1	1	367	0	0	0	0	0	0	0	104	0	0	0	0	0	1	1
11	Kunaiye 1	12	2	1	1	0	363	0	0	0	0	0	0	0	111	0	0	0	0	0	1	1
11	Kunaiye 1	24	1	1	1	0	362	0	0	0	0	0	0	0	126	0	0	0	0	0	1	1
11	Kunaiye 1	43	1	1	1	0	363	0	0	0	0	0	0	0	165	0	0	0	0	0	0	0
11	Kunaiye 1	30	1	1	1	0	362	0	0	0	0	0	0	0	136	0	0	0	0	0	0	0
11	Kunaiye 1	3	1	1	1	1	362	0	0	0	0	0	0	0	11	0	0	0	0	0	0	0
11	Kunaiye 1	27	2	0	1	1	365	0	0	0	0	0	0	0	113	0	0	0	0	0	0	0
11	Kunaiye 1	24	1	1	1	1	368	0	0	0	0	0	0	0	124	0	0	0	0	0	0	0
11	Kunaiye 1	25	1	1	1	1	361	0	0	0	0	0	0	0	9	1	0	1	0	0	1	0
11	Kunaiye 1	22	1	1	1	0	364	0	0	0	0	0	0	0	152	0	0	0	0	0	1	1
11	Kunaiye 1	38	1	1	1	0	363	0	0	0	0	0	0	0	15	0	0	0	0	0	0	0
11	Kunaiye 1	36	2	1	1	1	362	0	0	0	0	0	0	0	84	0	0	0	0	0	0	0
11	Kunaiye 1	19	2	1	1	1	369	0	0	0	0	0	0	0	134	0	0	0	0	0	0	0
11	Kunaiye 1	33	1	1	1	0	366	0	0	0	0	0	0	0	138	0	0	0	0	0	0	0
11	Kunaiye 1	5	2	1	1	0	360	0	0	0	0	0	0	0	119	0	0	0	0	0	0	0
11	Kunaiye 1	28	2	1	1	0	366	0	0	0	0	0	0	0	133	0	0	0	0	0	0	0
11	Kunaiye 1	26	2	1	1	1	367	0	0	0	0	0	0	0	108	0	0	0	0	0	0	0
11	Kunaiye 1	1	1	1	1	1	355	0	0	0	0	0	0	0	64	0	0	0	0	0	0	0
11	Kunaiye 1	23	2	0	0	0	367	0	0	0	0	0	0	0	72	0	0	0	0	0	0	0
11	Kunaiye 1	16	2	1	1	1	362	0	0	0	0	0	0	0	133	0	0	0	0	0	0	0
11	Kunaiye 1	12	1	1	1	0	361	0	0	0	0	0	0	0	107	0	0	0	0	0	0	0
11	Kunaiye 1	5	2	1	1	1	360	0	0	0	0	0	0	0	98	0	0	0	0	0	0	0
11	Kunaiye 1	39	2	1	1	1	364	0	0	0	0	0	0	0	119	0	0	0	0	0	0	0
11	Kunaiye 1	40	1	0	0	0	366	0	0	0	0	0	0	0	149	0	0	0	0	0	0	0
11	Kunaiye 1	15	2	1	1	1	367	0	0	0	0	0	0	0	117	0	0	0	0	0	0	0
11	Kunaiye 1	19	2	1	1	1	364	0	0	0	0	0	0	0	113	0	0	0	0	0	0	0
11	Kunaiye 1	13	1	1	1	1	366	0	0	0	0	0	0	0	118	0	0	0	0	0	0	0
11	Kunaiye 1	46	2	1	1	1	359	0	0	0	0	0	0	0	98	0	0	0	0	0	0	0
11	Kunaiye 1	14	2	1	1	1	366	0	0	0	0	0	0	0	118	0	0	0	0	0	0	0
11	Kunaiye 1	11	2	1	1	1	360	0	0	0	0	0	0	0	111	0	0	0	0	0	0	0
11	Kunaiye 1	19	1	1	1	1	361	0	0	0	0	0	0	0	134	0	0	0	0	0	0	0
11	Kunaiye 1	17	1	1	1	1	361	0	0	0	0	0	0	0	107	0	0	0	0	0	0	0
11	Kunaiye 1	26	2	1	1	1	367	0	0	0	0	0	0	0	63	0	0	0	0	0	0	0
11	Kunaiye 1	53	2	1	1	1	357	0	0	0	0	0	0	0	109	0	0	0	0	0	0	0
11	Kunaiye 1	32	2	1	1	1	363	0	0	0	0	0	0	0	126	0	0	0	0	0	0	0
11	Kunaiye 1	1	2	1	1	1	360	0	0	0	0	0	0	0	88	0	0	0	0	0	0	0
11	Kunaiye 1	25	1	1	1	1	367	0	0	0	0	0	0	0	145	0	0	0	0	0	0	0
11	Kunaiye 1	22	1	1	1	1	363	0	0	0	0	0	0	0	14	0	0	0	0	0	0	0
11	Kunaiye 1	28	2	1	1	0	359	0	0	0	0	0	0	0	102	0	0	0	0	0	0	0
11	Kunaiye 1	31	1	1	1	0	361	0	0	0	0	0	0	0	12	0	0	0	0	0	0	0
11	Kunaiye 1	31	2	1	1	1	365	0	0	0	0	0	0	0	77	0	0	0	0	0	0	0
11	Kunaiye 1	26	1	1	1	1	356	0	0	0	0	0	0	0	114	0	0	0	0	0	0	0
11	Kunaiye 1	11	2	1	1	0	366	0	0	0	0	0	0	0	115	0	0	0	0	0	0	0
11	Kunaiye 1	46	1	1	1	0	356	0	0	0	0	0	0	0	101	0	0	0	0	0	0	0
11	Kunaiye 1	37	2	1	1	0	363	0	0	0	0	0	0	0	96	0	0	0	0	0	0	0
11	Kunaiye 1	19	1	1	1	0	361	0	0	0	0	0	0	0	132	0	0	0	0	0	0	0
11	Kunaiye 1	57	2	1	1	0	358	0	0	0	0	0	0	0	10	0	0	0	0	0	0	0
11	Kunaiye 1	22	2	1	1	1	363	0	0	0	0	0	0	0	104	0	0	0	0	0	0	0
11	Kunaiye 1	34	1	1	1	0	366	0	0	0	0	0	0	0	92	0	0	0	0	0	0	0
11	Kunaiye 1	28	2	0	0	0	358	0	0	0	0	0	0	0	132	0	0	0	0	0	0	0
11	Kunaiye 1	35	1	1	1	0	367	0	0	0	0	0	0	0	108	0	0	0	0	0	0	0
11	Kunaiye 1	32	1	1	1	0	360	0	0	0	0	0	0	0	15	0	0	0	0	0	0	0
11	Kunaiye 1	18	1	1	1	0	360	0	0	0	0	0	0	0	122	0	0	0	0	0	0	0
11	Kunaiye 1	31	1	1	1	0	363	0	0	0	0	0	0	0	132	0	0	0	0	0	0	0
11	Kunaiye 1	53	2	1	1	1	358		0	0	0	0	0	0	104	0	0	0	0	0	0	0
11	Kunaiye 1	24	1	1	1	0	360		0	0	0	0	0	0	13	0	0	0	0	0	0	0
11	Kunaiye 1	38	2	1	1	1	364		0	0	0	0	0	0	117	0	0	0	0	0	0	0
11	Kunaiye 1	20	2	1	1	0	362		0	0	0	0	0	0	85	0	0	0	0	0	0	0
11	Kunaiye 1	64	1	1	0	0	360		0	0	0	0	0	0	115	0	0	0	0	0	0	0
11	Kunaiye 1	37	1	1	1	0	368		0	0	0	0	0	0	119	0	0	0	0	0	0	0
11	Kunaiye 1	14	2	1	1	0	363		0	0	0	0	0	0	125	0	0	0	0	0	0	0
11	Kunaiye 1	18	2	1	1	0	367		0	0	0	0	0	0	118	0	0	0	0	0	0	0
11	Kunaiye 1	24	2	1	1	0	366		0	0	0	0	0	0	106	0	0	0	0	0	0	0
11	Kunaiye 1	26	2	1	1	1	367		0	0	0	0	0	0	109	0	0	0	0	0	0	0
11	Kunaiye 1	60	1	1	1	1	355		0	0	0	0	0	0	131	0	0	0	0	0	0	0
11	Kunaiye 1	20	2	1	1	1	365		0	0	0	0	0	0	109	0	0	0	0	0	0	0
11	Kunaiye 1	50	2	1	1	1	361		0	0	0	0	0	0	123	0	0	0	0	0	0	0
11	Kunaiye 1	43	1	1	1	0	365		0	0	0	0	0	0	127	0	0	0	0	0	0	0
11	Kunaiye 1	43	2	1	1	0	358		0	0	0	0	0	0	101	1	1	0	0	0	1	0
11	Kunaiye 1	44	2	1	1	0	363		0	0	0	0	0	0	87	0	0	0	0	0	0	0
11	Kunaiye 1	53	2	1	1	0	365		0	0	0	0	0	0	106	0	0	0	0	0	0	0
11	Kunaiye 1	21	2	1	1	0	367		0	0	0	0	0	0	106	0	0	0	0	0	0	0
11	Kunaiye 1	20	2	1	1	0	369		0	0	0	0	0	0	74	0	0	0	0	0	0	0
11	Kunaiye 1	23	2	1	1	0	365		0	0	0	0	0	0	106	0	0	0	0	0	0	0
11	Kunaiye 1	60	1	1	1	1	362		0	0	0	0	0	0	105	0	0	0	0	0	0	0
11	Kunaiye 1	29	2	1	1	1	369		0	0	0	0	0	0	97	0	0	0	0	0	0	0
11	Kunaiye 2	20	2	1	1	0	360		0	0	0	0	0	0	122	0	0	0	0	0	0	0
11	Kunaiye 2	1	1	1	1	0	369		0	0	0	0	0	0	103	0	0	0	0	0	0	0
11	Kunaiye 2	75	2	1	1	0	353		0	0	0	0	0	0	91	0	0	0	0	0	0	0
11	Kunaiye 2	39	2	1	1	0	364		0	0	0	0	0	0	117	0	0	0	0	0	0	0
11	Kunaiye 2	7	1	1	1	0	357		0	0	0	0	0	0	92	0	0	0	0	0	0	0
11	Kunaiye 2	29	2	1	1	1	367		0	0	0	0	0	0	72	0	0	0	0	0	0	0
11	Kunaiye 2	2	1	1	1	1	363		0	0	0	0	0	0	106	0	0	0	0	0	0	0
11	Kunaiye 2	20	2	1	1	0	367		0	0	0	0	0	0	109	1	1	0	1	0	1	0
11	Kunaiye 2	31	2	1	1	0	364		0	0	0	0	0	0	104	0	0	0	0	0	1	1
11	Kunaiye 2	19	2	1	1	0	365		0	0	0	0	0	0	71	0	0	0	0	0	1	1
11	Kunaiye 2	3	2	1	1	0	363		0	0	0	0	0	0	96	0	0	0	0	0	1	1
11	Kunaiye 2	20	2	1	1	0	367		0	0	0	0	0	0	116	1	0	1	0	0	1	0
11	Kunaiye 2	22	2	0	1	0	368		0	0	0	0	0	0	115	0	0	0	0	0	1	1
11	Kunaiye 2	23	1	1	1	1	363		0	0	0	0	0	0	159	0	0	0	0	0	1	1
11	Kunaiye 2	28	1	1	1	0	364		0	0	0	0	0	0	134	0	0	0	0	0	1	1
11	Kunaiye 2	4	1	1	1	0	367		0	0	0	0	0	0	116	0	0	0	0	0	1	1
11	Kunaiye 2	9	1	1	1	0	366		0	0	0	0	0	0	121	0	0	0	0	0	0	0
11	Kunaiye 2	48	2	1	1	0	364		0	0	0	0	0	0	12	0	0	0	0	0	0	0
11	Kunaiye 2	12	2	1	1	0	354		0	0	0	0	0	0	119	0	0	0	0	0	0	0
11	Kunaiye 2	16	2	1	1	0	370		0	0	0	0	0	0	123	0	0	0	0	0	0	0
11	Kunaiye 2	50	2	1	1	1	353		0	0	0	0	0	0	96	1	1	0	0	0	2	1
11	Kunaiye 2	7	1	1	1	0	369		0	0	0	0	0	0	91	1	0	1	0	0	2	1
11	Kunaiye 2	1	1	1	1	1	358		0	0	0	0	0	0	83	0	0	0	0	0	2	1
11	Kunaiye 2	37	2	1	1	0	371		0	0	0	0	0	0	92	0	0	0	0	0	2	1
11	Kunaiye 2	9	2	1	1	0	366		0	0	0	0	0	0	126	0	0	0	0	0	2	1
11	Kunaiye 2	2	1	1	1	0	362		0	0	0	0	0	0	76	0	0	0	0	0	2	1
11	Kunaiye 2	26	2	1	1	1	359		0	0	0	0	0	0	94	0	0	0	0	0	2	1
11	Kunaiye 2	7	1	1	1	1	363		0	0	0	0	0	0	119	1	0	1	0	0	2	1
11	Kunaiye 2	5	2	1	1	1	370		0	0	0	0	0	0	11	1	0	1	0	0	2	1
11	Kunaiye 2	6	2	1	1	1	370		0	0	0	0	0	0	104	0	0	0	0	0	2	1
11	Kunaiye 2	29	2	1	1	1	364		0	0	0	0	0	0	121	0	0	0	0	0	2	1
11	Kunaiye 2	16	2	1	1	1	362		0	0	0	0	0	0	132	0	0	0	0	0	2	1
11	Kunaiye 2	17	2	1	1	1	370		0	0	0	0	0	0	102	0	0	0	0	0	2	1
11	Kunaiye 2	20	2	1	1	1	365		0	0	0	0	0	0	104	0	0	0	0	0	2	1
11	Kunaiye 2	25	2	1	1	0	366		0	1	0	45	0	0	128	1	0	1	0	0	2	1
11	Kunaiye 2	27	1	0	1	0	367		0	1	0	45	0	0	125	1	1	1	0	0	2	1
11	Kunaiye 2	28	1	0	1	0	367		0	0	0	0	0	0	127	0	0	0	0	0	2	1
11	Kunaiye 2	39	2	1	1	0	368		0	0	0	0	0	0	99	0	0	0	0	0	0	0
11	Kunaiye 2	6	1	1	1	0	365		0	0	0	0	0	0	95	0	0	0	0	0	0	0
11	Kunaiye 2	17	2	1	1	0	368		0	0	0	0	0	0	104	0	0	0	0	0	0	0
11	Kunaiye 2	23	2	1	1	0	367		0	0	0	0	0	0	124	0	0	0	0	0	0	0
11	Kunaiye 2	25	2	1	1	0	367		0	0	0	0	0	0	117	0	0	0	0	0	0	0
11	Kunaiye 2	6	1	1	1	0	363		0	0	0	0	0	0	112	0	0	0	0	0	0	0
11	Kunaiye 2	26	2	1	1	0	367		0	0	0	0	0	0	118	0	0	0	0	0	0	0
11	Kunaiye 2	38	2	1	1	0	367		0	0	0	0	0	0	129	0	0	0	0	0	0	0
11	Kunaiye 2	5	1	1	1	0	363		0	0	0	0	0	0	103	0	0	0	0	0	0	0
11	Kunaiye 2	27	1	1	1	0	364		0	0	0	0	0	0	126	0	0	0	0	0	0	0
11	Kunaiye 2	21	1	1	1	0	362		0	0	0	0	0	0	137	0	0	0	0	0	0	0
11	Kunaiye 2	18	1	1	1	0	363		0	0	0	0	0	0	103	0	0	0	0	0	0	0
11	Kunaiye 2	2	1	1	1	0	363		0	0	0	0	0	0	93	0	0	0	0	0	0	0
11	Kunaiye 2	4	1	1	1	0	362	0	0	0	0	0	0	0	108	0	0	0	0	0	0	0
11	Kunaiye 2	30	2	1	1	0	367		0	0	0	0	0	0	96	0	0	0	0	0	0	0
11	Kunaiye 2	23	2	1	1	1	370		0	0	0	0	0	0	62	1	1	0	0	0	1	0
11	Kunaiye 2	30	2	1	1	0	357		0	0	0	0	0	0	151	0	0	0	0	0	1	1
11	Kunaiye 2	3	1	1	1	0	360		0	0	0	0	0	0	103	1	1	0	0	0	1	0
11	Kunaiye 2	39	2	1	1	0	367		0	0	0	0	0	0	13	0	0	0	0	0	1	1
11	Kunaiye 2	16	1	1	1	0	364		0	0	0	0	0	0	141	0	0	0	0	0	1	1
11	Kunaiye 2	20	1	1	1	0	366		0	0	0	0	0	0	168	0	0	0	0	0	1	1
11	Kunaiye 2	19	2	1	1	0	355		0	0	0	0	0	0	114	0	0	0	0	0	1	1
11	Kunaiye 2	22	2	1	1	0	365		0	0	0	0	0	0	98	0	0	0	0	0	0	0
11	Kunaiye 2	27	2	1	1	0	367		0	0	0	0	0	0	7	0	0	0	0	0	0	0
11	Kunaiye 2	23	1	1	1	0	367		0	0	0	0	0	0	128	0	0	0	0	0	0	0
11	Kunaiye 2	12	1	1	1	0	368	0	0	0	0	0	0	0	103	1	0	1	0	0	2	1
11	Kunaiye 2	15	2	1	1	0	370	0	0	0	0	0	0	0	109	1	0	1	0	0	2	1
11	Kunaiye 2	14	1	1	1	0	363	0	0	0	0	0	0	0	119	0	0	0	0	0	2	1
11	Kunaiye 2	18	2	1	1	0	368	0	0	0	0	0	0	0	119	0	0	0	0	0	2	1
11	Kunaiye 2	24	2	1	1	0	362	0	0	0	0	0	0	0	119	0	0	0	0	0	2	1
11	Kunaiye 2	40	1	1	1	1	366	0	0	0	0	0	0	0	108	0	0	0	0	0	2	1
11	Kunaiye 2	15	2	1	1	0	366	0	0	0	0	0	0	0	87	1	0	1	0	0	1	0
11	Kunaiye 2	58	1	1	1	0	360	0	0	0	0	0	0	0	99	0	0	0	0	0	1	1
11	Kunaiye 2	24	1	1	1	0	362	0	0	0	0	0	0	0	135	0	0	0	0	0	0	0
11	Kunaiye 2	32	1	1	1	0	360	0	0	0	0	0	0	0	134	0	0	0	0	0	0	0
11	Kunaiye 2	21	1	1	1	0	367	0	0	0	0	0	0	0	145	0	0	0	0	0	0	0
11	Kunaiye 2	23	2	1	1	0	370	0	0	0	0	0	0	0	124	0	0	0	0	0	0	0
11	Kunaiye 2	55	1	1	1	0	365	0	0	0	0	0	0	0	145	0	0	0	0	0	0	0
11	Kunaiye 2	19	2	1	1	0	355	0	0	0	0	0	0	0	109	0	0	0	0	0	0	0
11	Kunaiye 2	17	2	1	1	0	351	0	0	0	0	0	0	0	124	0	0	0	0	0	0	0
11	Kunaiye 2	13	1	1	1	0	367	0	0	0	0	0	0	0	103	0	0	0	0	0	0	0
11	Kunaiye 2	42	2	1	1	0	359	0	0	0	0	0	0	0	107	0	0	0	0	0	0	0
15	Lakamelem	60	2	1	1	0	361	0	0	0	0	0	0	0	119	0	0	0	0	0	0	0
15	Lakamelem	7	1	1	1	0	362	0	0	0	0	0	0	0	96	0	0	0	0	0	0	0
15	Lakamelem	27	2	1	1	0	363	0	0	0	0	0	0	0	134	0	0	0	0	0	0	0
15	Lakamelem	5	1	1	1	0	358	0	0	0	0	0	0	0	105	0	0	0	0	0	0	0
15	Lakamelem	25	1	1	1	0	363	0	0	0	0	0	0	0	94	0	0	0	0	0	0	0
15	Lakamelem	63	1	1	1	1	362	0	0	0	0	0	0	0	119	0	0	0	0	0	0	0
15	Lakamelem	23	2	1	1	0	367	0	0	0	0	0	0	0	119	0	0	0	0	0	0	0
15	Lakamelem	29	1	1	1	0	355	0	0	0	0	0	0	0	109	1	1	0	0	0	1	0
15	Lakamelem	66	1	1	1	0	358	0	0	0	0	0	0	0	124	0	0	0	0	0	1	1
15	Lakamelem	13	1	1	1	0	363	0	0	0	0	0	0	0	127	0	0	0	0	0	1	1
15	Lakamelem	50	2	1	1	0	356	0	0	0	0	0	0	0	98	0	0	0	0	0	1	1
15	Lakamelem	4	1	1	1	0	362	0	0	0	0	0	0	0	82	0	0	0	0	0	0	0
15	Lakamelem	30	2	1	1	0	362	0	0	0	0	0	0	0	75	0	0	0	0	0	0	0
15	Lakamelem	20	2	1	1	0	357	0	0	0	0	0	0	0	115	0	0	0	0	0	0	0
15	Lakamelem	1	1	1	1	0	367	0	0	0	0	0	0	0	83	0	0	0	0	0	0	0
15	Lakamelem	26	2	1	1	0	375	0	0	0	0	0	0	0	75	0	0	0	0	0	0	0
15	Lakamelem	4	1	1	1	0	371	0	0	0	0	0	0	0	89	0	0	0	0	0	0	0
15	Lakamelem	32	2	1	1	0	364	0	0	0	0	0	0	0	94	0	0	0	0	0	0	0
15	Lakamelem	33	1	1	1	0	364	0	0	0	0	0	0	0	75	0	0	0	0	0	0	0
15	Lakamelem	2	1	1	1	0	364	0	0	0	0	0	0	0	91	0	0	0	0	0	0	0
15	Lakamelem	5	1	1	1	0	358	0	0	0	0	0	0	0	102	0	0	0	0	0	0	0
15	Lakamelem	6	1	1	1	0	363	0	0	0	0	0	0	0	94	0	0	0	0	0	0	0
15	Lakamelem	70	1	1	1	0	352	0	0	0	0	0	0	0	85	0	0	0	0	0	0	0
15	Lakamelem	68	2	1	1	0	362	0	0	0	0	0	0	0	86	0	0	0	0	0	0	0
15	Lakamelem	25	2	1	1	0	360	0	0	0	0	0	0	0	97	0	0	0	0	0	0	0
15	Lakamelem	2	1	1	1	0	360	0	0	0	0	0	0	0	12	0	0	0	0	0	0	0
15	Lakamelem	58	2	1	1	0	364	0	0	0	0	0	0	0	12	0	0	0	0	0	0	0
15	Lakamelem	26	1	1	1	0	350	0	0	0	0	0	0	0	113	0	0	0	0	0	0	0
15	Lakamelem	48	1	1	1	0	359	0	0	0	0	0	0	0	117	0	0	0	0	0	0	0
15	Lakamelem	4	2	1	1	0	364	0	0	0	0	0	0	0	102	0	0	0	0	0	0	0
15	Lakamelem	12	1	1	1	0	366	0	0	0	0	0	0	0		0	0	0	0	0	0	0
15	Lakamelem	56	2	1	1	0	358	0	0	0	0	0	0	0	128	0	0	0	0	0	0	0
15	Lakamelem	63	1	1	1	0	358	0	0	0	0	0	0	0	14	0	0	0	0	0	0	0
15	Lakamelem	22	2	1	1	0	365	0	0	0	0	0	0	0	111	0	0	0	0	0	0	0
15	Lakamelem	61	1	1	1	0	358	0	0	0	0	0	0	0	138	0	0	0	0	0	0	0
15	Lakamelem	58	2	1	1	0	362	0	0	0	0	0	0	0	115	0	0	0	0	0	0	0
15	Lakamelem	15	1	1	1	0	370	0	0	0	0	0	0	0	117	0	0	0	0	0	0	0
15	Lakamelem	74	1	1	1	0	366	0	0	1	247	0	0	0	102	1	1	0	0	0	1	0
15	Lakamelem	25	2	1	1	0	364	0	0	0	0	0	0	0	13	0	0	0	0	0	1	1
15	Lakamelem	6	1	1	1	0	367	0	0	0	0	0	0	0	107	0	0	0	0	0	1	1
15	Lakamelem	69	2	1	1	0	358	0	0	0	0	0	0	0	114	0	0	0	0	0	1	1
15	Lakamelem	1	1	1	1	0	361	0	0	0	0	0	0	0	104	0	0	0	0	0	1	1
15	Lakamelem	10	1	1	1	0	368	0	0	0	0	0	0	0	108	0	0	0	0	0	1	1
15	Lakamelem	4	1	1	1	0	365	0	0	0	0	0	0	0	10	0	0	0	0	0	1	1
15	Lakamelem	1	1	1	1	0	367	0	0	0	0	0	0	0	68	0	0	0	0	0	0	0
15	Lakamelem	69	2	1	1	0	356	0	0	0	0	0	0	0	92	0	0	0	0	0	0	0
15	Lakamelem	2	1	1	1	0			0	0	0	0	0	0		0	0	0	0	0	0	0
15	Lakamelem	3	1	1	1	0	367	0	0	0	0	0	0	0	119	0	0	0	0	0	0	0
15	Lakamelem	47	2	1	1	0	368	0	0	0	0	0	0	0	105	0	0	0	0	0	0	0
15	Lakamelem	58	2	1	1	0	366	0	0	0	0	0	0	0	12	0	0	0	0	0	0	0
9	Lamboar/Matzuz	28	2	1	1	1	366		0	0	0	0	0	0	122	0	0	0	0	0	0	0
9	Lamboar/Matzuz	7	2	1	1	1	360		0	0	0	0	0	0	112	0	0	0	0	0	0	0
9	Lamboar/Matzuz	25	1	1	1	1	367		0	0	0	0	0	0	125	0	0	0	0	0	0	0
9	Lamboar/Matzuz	1	2	1	1	1	350		0	0	0	0	0	0	82	0	0	0	0	0	0	0
9	Lamboar/Matzuz	25	1	1	1	1	365		0	0	0	0	0	0	153	1	0	1	0	0	2	1
9	Lamboar/Matzuz	23	1	1	0	0	365		0	1	78	0	0	0	142	1	1	0	0	0	2	1
9	Lamboar/Matzuz	25	1	1	1	0	361		0	0	0	0	0	0	117	0	0	0	0	0	2	1
9	Lamboar/Matzuz	21	1	1	0	0	364		0	0	0	0	0	0	161	0	0	0	0	0	2	1
9	Lamboar/Matzuz	49	2	1	1	0	365		0	0	0	0	0	0	114	0	0	0	0	0	2	1
9	Lamboar/Matzuz	15	2	1	1	0	354		0	0	0	0	0	0	101	0	0	0	0	0	2	1
9	Lamboar/Matzuz	21	1	0	0	1	366		0	0	0	0	0	0	135	1	0	1	0	0	2	1
9	Lamboar/Matzuz	17	2	1	1	0	368		0	0	0	0	0	0	107	1	0	1	0	0	2	1
9	Lamboar/Matzuz	53	1	1	1	0	357		0	0	0	0	0	0	144	0	0	0	0	0	2	1
9	Lamboar/Matzuz	53	2	1	1	0	365		0	0	0	0	0	0	104	0	0	0	0	0	2	1
9	Lamboar/Matzuz	13	1	1	1	0	361		0	0	0	0	0	0	117	0	0	0	0	0	2	1
9	Lamboar/Matzuz	1	1	1	1	0	364		0	0	0	0	0	0	104	0	0	0	0	0	2	1
9	Lamboar/Matzuz	25	2	1	1	0	369		0	0	0	0	0	0	102	0	0	0	0	0	2	1
9	Lamboar/Matzuz	4	2	1	1	1	356		0	0	0	0	0	0		0	0	0	0	0	0	0
9	Lamboar/Matzuz	27	2	1	1	1	362		0	0	0	0	0	0		0	0	0	0	0	0	0
9	Lamboar/Matzuz	1	1	1	1	1	354		0	0	0	0	0	0							0	0
9	Lamboar/Matzuz	27	1	1	1	1	352		0	0	0	0	0	0		0	0	0	0	0	0	0
9	Lamboar/Matzuz	2	2	1	1	1	361		0	0	0	0	0	0		0	0	0	0	0	0	0
9	Lamboar/Matzuz	7	2	1	1	1	363		0	0	0	0	0	0		1	1	1	0	0	1	0
9	Lamboar/Matzuz	3	2	1	1	1	365		0	0	0	0	0	0		0	0	0	0	0	1	1
9	Lamboar/Matzuz	5	1	1	1	1	364		0	0	0	0	0	0		0	0	0	0	0	1	1
9	Lamboar/Matzuz	35	2	1	1	0	361		0	0	0	0	0	0		0	0	0	0	0	1	1
9	Lamboar/Matzuz	9	1	1	1	0	361		0	0	0	0	0	0		1	0	1	0	0	3	1
9	Lamboar/Matzuz	20	2	1	1	0	368		0	0	0	0	0	0		1	1	0	0	0	3	1
9	Lamboar/Matzuz	38	2	1	1	0	368		0	0	0	0	0	0		1	0	1	0	0	3	1
9	Lamboar/Matzuz	62	2	1	1	0	355		0	0	0	0	0	0		0	0	0	0	0	0	0
9	Lamboar/Matzuz	4	2	1	1	1	361		0	1	0	78	0	0		1	1	1	0	0	2	1
9	Lamboar/Matzuz	6	2	1	1	1	364		0	0	0	0	0	0		1	0	1	0	0	2	1
9	Lamboar/Matzuz	9	2	1	1	1	364		0	0	0	0	0	0		0	0	0	0	0	2	1
9	Lamboar/Matzuz	30	2	1	1	1	375		0	0	0	0	0	0		0	0	0	0	0	2	1
9	Lamboar/Matzuz	3	2	1	1	1	365		2	1	0	2862	0	0		1	1	1	0	0	4	1
9	Lamboar/Matzuz	11	2	1	1	1	365		0	0	0	0	0	0		1	1	1	0	0	4	1
9	Lamboar/Matzuz	31	2	1	1	1	360		0	0	0	0	0	0		1	1	1	0	0	4	1
9	Lamboar/Matzuz	5	2	1	1	1	364		0	1	0	45	0	0		1	1	1	0	0	4	1
9	Lamboar/Matzuz	2	1	1	1	0	361		0	1	0	271	0	0		1	1	1	0	0	1	0
9	Lamboar/Matzuz	26	1	1	1	0	366		0	0	0	0	0	0		0	0	0	0	0	1	1
9	Lamboar/Matzuz	16	2	1	1	0	360		0	0	0	0	0	0		0	0	0	0	0	1	1
9	Lamboar/Matzuz	8	1	1	1	0	366		0	0	0	0	0	0		0	0	0	0	0	1	1
9	Lamboar/Matzuz	13	2	1	1	1	365		1	0	0	0	0	0		0	0	0	0	0	0	0
9	Lamboar/Matzuz	9	2	1	1	1	366		1	0	0	0	0	0		0	0	0	0	0	0	0
9	Lamboar/Matzuz	4	2	1	1	1	360		0	0	0	0	0	0		0	0	0	0	0	0	0
9	Lamboar/Matzuz	30	2	1	1	0	362		0	0	0	0	0	0		0	0	0	0	0	0	0
9	Lamboar/Matzuz	24	2	1	1	1	364		0	1	23	0	0	0	119	0	0	0	0	0	0	0
9	Lamboar/Matzuz	19	1	1	1	1	364		0	0	0	0	0	0	10	0	0	0	0	0	0	0
9	Lamboar/Matzuz	34	1	1	1	0	359		0	0	0	0	0	0	88	0	0	0	0	0	0	0
9	Lamboar/Matzuz	27	2	1	1	1	364		0	0	0	0	0	0	84	0	0	0	0	0	0	0
9	Lamboar/Matzuz	20	1	1	1	1	361		0	0	0	0	0	0	138	0	0	0	0	0	0	0
9	Lamboar/Matzuz	24	2	1	1	1	360		0	0	0	0	0	0	122	0	0	0	0	0	0	0
9	Lamboar/Matzuz	22	2	1	1	0	364		0	0	0	0	0	0	122	0	0	0	0	0	0	0
9	Lamboar/Matzuz	30	2	1	1	1	356		0	0	0	0	0	0	12	0	0	0	0	0	0	0
9	Lamboar/Matzuz	12	2	1	1	1	367		0	0	0	0	0	0	99	0	0	0	0	0	0	0
9	Lamboar/Matzuz	31	1	1	1	0	363		0	0	0	0	0	0	139	0	0	0	0	0	0	0
9	Lamboar/Matzuz	28	2	1	1	1	364		1	0	0	0	0	0	111	1	1	0	0	0	3	1
9	Lamboar/Matzuz	4	1	1	1	1	363		0	1	0	136	0	0	7	1	1	1	0	0	3	1
9	Lamboar/Matzuz	20	2	1	1	1	366		0	0	0	0	0	0	138	1	0	1	0	0	3	1
9	Lamboar/Matzuz	48	2	1	1	1	365		0	0	0	0	0	0	122	0	0	0	0	0	3	1
9	Lamboar/Matzuz	32	1	1	1	0	366		0	0	0	0	0	0	121	1	1	0	0	0	1	0
9	Lamboar/Matzuz	37	2	1	1	1	360		0	0	0	0	0	0	95	0	0	0	0	0	1	1
9	Lamboar/Matzuz	60	1	1	1	1	357		0	0	0	0	0	0	115	0	0	0	0	0	1	1
9	Lamboar/Matzuz	49	2	1	1	1	355		0	1	0	158	0	0	13	0	0	0	0	0	1	1
9	Lamboar/Matzuz	34	1	1	1	1	360		0	0	0	0	0	0	138	0	0	0	0	0	0	0
9	Lamboar/Matzuz	27	1	1	1	1	362		0	0	0	0	0	0	142	0	0	0	0	0	0	0
9	Lamboar/Matzuz	31	1	1	1	0	362		0	0	0	0	0	0	135	0	0	0	0	0	0	0
9	Lamboar/Matzuz	63	1	1	1	0	355		0	0	0	0	0	0	97	0	0	0	0	0	0	0
9	Lamboar/Matzuz	33	1	1	1	1	364		0	0	0	0	0	0	137	1	1	1	0	0	1	0
9	Lamboar/Matzuz	31	1	1	1	1	365		0	0	0	0	0	0	105	0	0	0	0	0	1	1
1	Landolam	38	2	1	1	0	368	0	0	0	0	0	0	0		1	1	0	0	0	1	0
1	Landolam	5	2	1	1	0	375	0	0	0	0	0	0	0		0	0	0	0	0	1	1
1	Landolam	6	1	1	1	0	371	0	0	0	0	0	0	0		0	0	0	0	0	1	1
1	Landolam	22	2	1	1	1	362	0	0	0	0	0	0	0		0	0	0	0	0	0	0
1	Landolam	25	1	1	0	0	366	0	0	0	0	0	0	0		0	0	0	0	0	0	0
1	Landolam	1	2	1	1	1	353	0	0	0	0	0	0	0		0	0	0	0	0	0	0
1	Landolam	35	1	1	1	0	366	0	0	0	0	0	0	0		0	0	0	0	0	0	0
1	Landolam	2	1	1	1	1	365	0	0	0	0	0	0	0		0	0	0	0	0	0	0
1	Landolam	25	1	1	1	0	365	0	0	0	0	0	0	0		0	0	0	0	0	0	0
1	Landolam	3	1	1	1	0	364	0	0	0	0	0	0	0		0	0	0	0	0	0	0
1	Landolam	58	2	1	1	1	357	0	0	0	0	0	0	0		0	0	0	0	0	0	0
1	Landolam	48	2	1	1	0	363	0	0	0	0	0	0	0		0	0	0	0	0	0	0
1	Landolam	50	1	1	1	0	361	1	0	0	0	0	0	0		0	0	0	0	0	0	0
1	Landolam	24	1	1	1	1	366	0	0	0	0	0	0	0		0	0	0	0	0	0	0
1	Landolam	26	2	1	1	1	369	0	0	0	0	0	0	0		0	0	0	0	0	0	0
1	Landolam	24	2	1	1	0	363	0	0	0	0	0	0	0		0	0	0	0	0	0	0
1	Landolam	44	2	1	1	0	362	0	0	0	0	0	0	0		0	0	0	0	0	0	0
1	Landolam	42	2	1	1	0	362	0	0	0	0	0	0	0		0	0	0	0	0	0	0
1	Landolam	3	1	1	1	0	365	0	0	0	0	0	0	0		0	0	0	0	0	0	0
1	Landolam	21	2	1	1	1	367	0	0	0	0	0	0	0		0	0	0	0	0	0	0
1	Landolam	25	2	1	1	1	367	0	0	0	0	0	0	0		0	0	0	0	0	0	0
1	Landolam	18	2	1	1	1	368	0	0	0	0	0	0	0		0	0	0	0	0	0	0
1	Landolam	48	2	1	1	1	361	0	0	0	0	0	0	0	105	0	0	0	0	0	0	0
1	Landolam	7	2	1	1	1	354	0	0	0	0	0	0	0	119	0	0	0	0	0	0	0
1	Landolam	6	2	1	1	1	365	0	0	0	0	0	0	0	115	0	0	0	0	0	0	0
1	Landolam	4	1	1	1	1	368	0	0	0	0	0	0	0	117	0	0	0	0	0	0	0
1	Landolam	2	2	1	1	1	366	0	0	0	0	0	0	0	84	0	0	0	0	0	0	0
1	Landolam	5	2	1	1	1	359	0	0	0	0	0	0	0	119	1	0	1	0	0	1	0
1	Landolam	27	2	0	0	1	368	0	0	0	0	0	0	0	11	0	0	0	0	0	1	1
1	Landolam	28	2	1	1	1	368	0	0	0	0	0	0	0		0	0	0	0	0	0	0
1	Landolam	19	2	1	1	1	369	0	0	0	0	0	0	0		0	0	0	0	0	0	0
1	Landolam	8	1	1	1	1	363	1	0	0	0	0	0	0	108	0	0	0	0	0	0	0
1	Landolam	34	1	1	1	1	358	2	0	0	0	0	0	0	133	0	0	0	0	0	0	0
1	Landolam	6	1	1	1	1	362	0	0	0	0	0	0	0	9	0	0	0	0	0	0	0
1	Landolam	34	2	1	1	1	367	0	0	0	0	0	0	0	119	1	1	0	0	0	1	0
1	Landolam	3	2	1	1	1	361	0	0	0	0	0	0	0	109	0	0	0	0	0	1	1
1	Landolam	6	1	1	1	1	365	1	0	0	0	0	0	0	112	0	0	0	0	0	1	1
1	Landolam	40	2	1	1	1	357	0	0	0	0	0	0	0	115	0	0	0	0	0	1	1
1	Landolam	59	1	1	1	1	358	0	0	0	0	0	0	0	122	0	0	0	0	0	1	1
1	Landolam	9	2	1	1	1	367	0	0	0	0	0	0	0	125	0	0	0	0	0	1	1
1	Landolam	23	2	1	1	1	371	0	0	0	0	0	0	0	129	0	0	0	0	0	1	1
1	Landolam	2	1	1	1	1	356	1	0	0	0	0	0	0	98	0	0	0	0	0	1	1
1	Landolam	29	1	1	1	1	362	0	0	0	0	0	0	0		1	0	1	0	0	1	0
1	Landolam	30	2	1	1	1	362	0	0	0	0	0	0	0		0	0	0	0	0	1	1
1	Landolam	4	1	1	1	1	368	0	0	0	0	0	0	0	105	0	0	0	0	0	0	0
1	Landolam	31	2	1	1	1	372	1	0	0	0	0	0	0	103	0	0	0	0	0	0	0
1	Landolam	5	1	1	1	1	369	0	0	0	0	0	0	0	118	0	0	0	0	0	0	0
1	Landolam	7	1	1	1	1	381	2	0	0	0	0	0	0	10	0	0	0	0	0	0	0
1	Landolam	67	2	1	1	1	359	0	0	0	0	0	0	0	75	0	0	0	0	0	0	0
1	Landolam	27	1	1	1	1	361	2	0	0	0	0	0	0	138	0	0	0	0	0	0	0
1	Landolam	34	1	1	1	1	366	0	0	0	0	0	0	0	129	0	0	0	0	0	0	0
1	Landolam	32	2	1	1	1	365	0	0	0	0	0	0	0	117	1	1	0	0	0	1	0
1	Landolam	24	1	1	1	1	364	0	0	0	0	0	0	0	128	0	0	0	0	0	1	1
1	Landolam	7	1	1	1	1	371	0	0	0	0	0	0	0	109	0	0	0	0	0	1	1
1	Landolam	3	1	1	1	1	362	1	0	0	0	0	0	0	103	0	0	0	0	0	1	1
1	Landolam	8	2	1	1	1	367	1	0	0	0	0	0	0	12	0	0	0	0	0	1	1
1	Landolam	23	2	1	1	1	369	0	0	0	0	0	0	0	108	0	0	0	0	0	1	1
1	Landolam	27	1	1	1	1	366		0	0	0	0	0	0		0	0	0	0	0	0	0
1	Landolam	23	2	1	1	1	362		0	0	0	0	0	0		0	0	0	0	0	0	0
1	Landolam	9	1	1	1	1	366		0	0	0	0	0	0		0	0	0	0	0	0	0
1	Landolam	31	2	1	1	0	366		0	0	0	0	0	0		0	0	0	0	0	0	0
1	Landolam	4	1	1	1	0	366		0	0	0	0	0	0		0	0	0	0	0	0	0
1	Landolam	8	1	1	1	0	362		0	0	0	0	0	0		0	0	0	0	0	0	0
1	Landolam	9	2	1	1	0	365		0	0	0	0	0	0		0	0	0	0	0	0	0
1	Landolam	11	2	1	1	1	369		1	1	10455	0	0	0		0	0	0	0	0	0	0
1	Landolam	5	2	1	1	1	362		1	0	0	0	0	0		0	0	0	0	0	0	0
1	Landolam	33	2	1	1	1	365		0	0	0	0	0	0		0	0	0	0	0	0	0
1	Landolam	27	1	1	1	0	358		0	0	0	0	0	0		0	0	0	0	0	0	0
1	Landolam	9	2	1	1	0	362		0	0	0	0	0	0		0	0	0	0	0	0	0
1	Landolam	38	2	1	1	1	361		0	0	0	0	0	0		0	0	0	0	0	0	0
1	Landolam	30	2	1	1	1	361		0	0	0	0	0	0		0	0	0	0	0	0	0
1	Landolam	8	2	1	1	1	362		0	0	0	0	0	0		0	0	0	0	0	0	0
1	Landolam	35	2	1	1	0	362		0	0	0	0	0	0		0	0	0	0	0	0	0
1	Landolam	8	2	1	1	0	364		0	0	0	0	0	0		0	0	0	0	0	0	0
1	Landolam	57	1	1	1	0	362		0	0	0	0	0	0		0	0	0	0	0	0	0
1	Landolam	22	2	1	1	1	365		0	0	0	0	0	0		0	0	0	0	0	0	0
1	Landolam	26	1	1	1	1	364		0	0	0	0	0	0		0	0	0	0	0	0	0
1	Landolam	3	2	1	1	1	370		0	0	0	0	0	0		0	0	0	0	0	0	0
1	Landolam	2	2	1	1	1	360		0	0	0	0	0	0		0	0	0	0	0	0	0
1	Landolam	5	1	1	1	0	360		0	0	0	0	0	0		0	0	0	0	0	0	0
1	Landolam	41	2	1	1	1	360		0	0	0	0	0	0		0	0	0	0	0	0	0
1	Landolam	52	2	1	1	0	367		0	0	0	0	0	0		0	0	0	0	0	0	0
1	Landolam	23	2	1	1	1	364		0	0	0	0	0	0		0	0	0	0	0	0	0
1	Landolam	29	1	1	1	1	364		0	0	0	0	0	0		0	0	0	0	0	0	0
1	Landolam	9	1	1	1	1	367		0	0	0	0	0	0		0	0	0	0	0	0	0
1	Landolam	13	1	1	1	1	356		0	0	0	0	0	0		0	0	0	0	0	0	0
1	Landolam	27	2	1	1	1	364		0	0	0	0	0	0		0	0	0	0	0	0	0
1	Landolam	3	1	1	1	1	367		0	0	0	0	0	0		0	0	0	0	0	0	0
1	Landolam	12	1	1	1	1	369		0	0	0	0	0	0		0	0	0	0	0	0	0
1	Landolam	5	1	1	1	1	365		0	0	0	0	0	0		0	0	0	0	0	0	0
1	Landolam	29	1	1	1	0	365		0	0	0	0	0	0	105	0	0	0	0	0	0	0
1	Landolam	21	2	1	1	0	360		0	0	0	0	0	0	78	0	0	0	0	0	0	0
1	Landolam	17	1	1	1	0	362		0	0	0	0	0	0	95	0	0	0	0	0	0	0
1	Landolam	34	1	1	1	0	361		0	0	0	0	0	0	14	0	0	0	0	0	0	0
1	Landolam	28	2						0						102	0	0	0	0	0	0	0
1	Landolam	32	2	1	1	1	362		0	0	0	0	0	0	132	0	0	0	0	0	0	0
1	Landolam	39	2	0	1	1	367		0	0	0	0	0	0	109	0	0	0	0	0	0	0
1	Landolam	11	1	1	1	1	360		0	0	0	0	0	0	124	0	0	0	0	0	0	0
1	Landolam	33	1	1	1	0	360		0	0	0	0	0	0	117	0	0	0	0	0	0	0
1	Landolam	26	2	1	1	0	365		0	0	0	0	0	0	10	0	0	0	0	0	0	0
1	Landolam	51	1	1	1	0	367		0	0	0	0	0	0	115	0	0	0	0	0	0	0
1	Landolam	5	2	1	1	0	362		0	0	0	0	0	0	105	0	0	0	0	0	0	0
1	Landolam	10	1	1	1	0	361		0	0	0	0	0	0	99	0	0	0	0	0	0	0
1	Landolam	29	1	1	1	0	365		0	0	0	0	0	0	11	0	0	0	0	0	0	0
1	Landolam	5	2	1	1	0	363		0	0	0	0	0	0	84	0	0	0	0	0	0	0
1	Landolam	33	2	1	1	0	362		0	0	0	0	0	0	8	0	0	0	0	0	0	0
1	Landolam	28	2	1	1	0	360		0	0	0	0	0	0	101	0	0	0	0	0	0	0
1	Landolam	48	2	1	1	1	360		0	0	0	0	0	0	122	0	0	0	0	0	0	0
1	Landolam	3	2	1	1	0	362		0	0	0	0	0	0	9	0	0	0	0	0	0	0
1	Landolam	56	1	1	1	0	364		0	0	0	0	0	0	55	0	0	0	0	0	0	0
1	Landolam	3	2	1	1	0	362		0	0	0	0	0	0	87	0	0	0	0	0	0	0
1	Landolam	30	2	1	1	1	360		0	0	0	0	0	0	86	0	0	0	0	0	0	0
1	Landolam	46	1	1	1	0	356		0	0	0	0	0	0	84	0	0	0	0	0	0	0
1	Landolam	46	2	1	1	1	360		0	0	0	0	0	0	102	0	0	0	0	0	0	0
1	Landolam	36	1	1	1	0	360		0	0	0	0	0	0	148	0	0	0	0	0	0	0
1	Landolam	36	2	1	1	0	361		0	0	0	0	0	0	72	0	0	0	0	0	0	0
1	Landolam	6	1	1	1	1	365		0	0	0	0	0	0	101	1	0	1	0	0	2	1
1	Landolam	3	2	1	1	1	373		2	1	0	12616	0	0	92	1	1	1	0	0	2	1
1	Landolam	39	2	1	1	0	360		0	0	0	0	0	0	64	0	0	0	0	0	2	1
1	Landolam	29	2	1	1	1	360		0	0	0	0	0	0	88	0	0	0	0	0	2	1
1	Landolam	2	1	1	1	1	362		0	0	0	0	0	0	99	0	0	0	0	0	2	1
1	Landolam	28	2	1	1	0	363		0	0	0	0	0	0	119	0	0	0	0	0	0	0
1	Landolam	28	1	1	1	0	367		0	0	0	0	0	0	109	0	0	0	0	0	0	0
1	Landolam	7	2	1	1	0	367		0	0	0	0	0	0	109	0	0	0	0	0	0	0
1	Landolam	46	2	1	1	0	362		0	0	0	0	0	0	102	0	0	0	0	0	0	0
1	Landolam	31	2	1	1	1	363		0	0	0	0	0	0	94	0	0	0	0	0	0	0
1	Landolam	5	1				362		0	0	0	0	0	0	8	0	0	0	0	0	0	0
1	Landolam	28	1	1	1	0	362		0	0	0	0	0	0	119	0	0	0	0	0	0	0
1	Landolam	50	1	1	1	0	364		0	0	0	0	0	0	132	0	0	0	0	0	0	0
1	Landolam	25	2	1	1	1	362		0	0	0	0	0	0	98	0	0	0	0	0	0	0
1	Landolam	29	1	1	1	1	362		0	0	0	0	0	0	151	0	0	0	0	0	0	0
1	Landolam	23	2	1	1	0	366		0	0	0	0	0	0	92	0	0	0	0	0	0	0
1	Landolam	18	1	1	1	0	363		0	0	0	0	0	0	153	0	0	0	0	0	0	0
1	Landolam	32	1	1	1	0	362		0	0	0	0	0	0	68	0	0	0	0	0	0	0
1	Landolam	21	1	1	1	0	363		0	0	0	0	0	0	115	0	0	0	0	0	0	0
1	Landolam	21	1	0	1	1	365		0	0	0	0	0	0	119	0	0	0	0	0	0	0
1	Landolam	39	2	1	1	0	366		0	0	0	0	0	0	111	0	0	0	0	0	0	0
1	Landolam	22	2	1	1	0	365		0	0	0	0	0	0	111	0	0	0	0	0	0	0
1	Landolam	26	2	1	1	1	360		0	0	0	0	0	0	85	0	0	0	0	0	0	0
1	Landolam	2	1	1	1	1	362		0	0	0	0	0	0	83	0	0	0	0	0	0	0
1	Landolam	13	2	1	1	0	361		0	0	0	0	0	0	83	1	0	1	0	0	1	0
1	Landolam	26	2	1	1	1	362		0	0	0	0	0	0	101	0	0	0	0	0	1	1
1	Landolam	11	2	1	1	0	367		0	0	0	0	0	0	116	0	0	0	0	0	1	1
1	Landolam	11	1	1	1	0	362		0	0	0	0	0	0	91	0	0	0	0	0	1	1
1	Landolam	36	2	1	1	0	362		0	0	0	0	0	0	88	0	0	0	0	0	0	0
1	Landolam	22	1	1	1	0	362		0	0	0	0	0	0	12	0	0	0	0	0	0	0
1	Landolam	16	2	1	1	0	362		0	0	0	0	0	0	78	0	0	0	0	0	0	0
1	Landolam	40	1	1	1	1	362		0	0	0	0	0	0	83	0	0	0	0	0	0	0
1	Landolam	17	1	1	1	0	362		0	0	0	0	0	0	137	0	0	0	0	0	0	0
1	Landolam	19	2	1	1	1	360		0	0	0	0	0	0	101	0	0	0	0	0	0	0
1	Landolam	29	2	1	1	1	360		0	0	0	0	0	0	99	0	0	0	0	0	0	0
1	Landolam	32	2	1	1	0	362		0	0	0	0	0	0	92	0	0	0	0	0	0	0
1	Landolam	23	1	0	0	0	362	0	0	0	0	0	0	0		0	0	0	0	0	0	0
1	Landolam	49	2	1	0	0	367	0	0	0	0	0	0	0		0	0	0	0	0	0	0
1	Landolam	21	1	0	0	0	365	0	0	0	0	0	0	0		1	0	1	0	0	1	0
1	Landolam	24	2	0	0	0	369	0	1	0	0	0	0	0		0	0	0	0	0	0	0
1	Landolam	32	2	1	1	1	370	0	0	0	0	0	0	0		0	0	0	0	0	0	0
1	Landolam	24	1	0	0	0	366	0	0	0	0	0	0	0		0	0	0	0	0	0	0
1	Landolam	29	1	0	0	0	368	0	0	0	0	0	0	0		0	0	0	0	0	0	0
1	Landolam	34	2	1	1	0	365	0	0	0	0	0	0	0		0	0	0	0	0	0	0
1	Landolam	40	1	1	1	0	366	0	1	0	0	0	0	0		0	0	0	0	0	0	0
1	Landolam	10	1	1	1	0	362	0	0	0	0	0	0	0		0	0	0	0	0	0	0
1	Landolam	24	2	1	1	1	382	0	0	0	0	0	0	0		0	0	0	0	0	0	0
1	Landolam	34	2	1	1	0	364	0	0	0	0	0	0	0		0	0	0	0	0	0	0
1	Landolam	21	2	0	0	0	368	0	0	0	0	0	0	0		0	0	0	0	0	0	0
1	Landolam	16	1	1	1	0	368	0	0	0	0	0	0	0		0	0	0	0	0	0	0
1	Landolam	33	2	1	1	1	361	0	0	0	0	0	0	0		0	0	0	0	0	0	0
1	Landolam	12	2	1	1	1	364	0	0	0	0	0	0	0		0	0	0	0	0	0	0
1	Landolam	28	1	1	1	1	362	0	0	0	0	0	0	0		0	0	0	0	0	0	0
1	Landolam	23	1	1	1	0	365	0	0	0	0	0	0	0		0	0	0	0	0	0	0
1	Landolam	29	2	1	1	1	370	0	0	0	0	0	0	0		0	0	0	0	0	0	0
1	Landolam	27	2	1	1	1	368	0	0	0	0	0	0	0		0	0	0	0	0	0	0
1	Landolam	31	2	1	1	0	371	0	0	0	0	0	0	0		0	0	0	0	0	0	0
1	Landolam	24	1	1	1	0	369	0	0	0	0	0	0	0		0	0	0	0	0	0	0
1	Landolam	21	2	1	1	0	368	0	0	0	0	0	0	0		0	0	0	0	0	0	0
1	Landolam	20	2	0	0	0	372	0	0	0	0	0	0	0		0	0	0	0	0	0	0
1	Landolam	25	2	0	0	0	368	0	0	0	0	0	0	0		0	0	0	0	0	0	0
1	Landolam	32	2	0	0	0	367	0	0	0	0	0	0	0		0	0	0	0	0	0	0
1	Landolam	20	1	0	0	0	369	0	0	0	0	0	0	0		0	0	0	0	0	0	0
1	Landolam	14	2	1	1	0	367		0	0	0	0	0	0	99	0	0	0	0	0	0	0
1	Landolam	14	2	1	1	0	357		0	0	0	0	0	0	10	0	0	0	0	0	0	0
1	Landolam	15	2	0	1	0	355		0	0	0	0	0	0	103	1	0	1	0	0	1	0
1	Landolam	13	1	1	1	1	376		0	0	0	0	0	0	109	0	0	0	0	0	1	1
4	Lataul	38	1	1	1	0	358		0	0	0	0	0	0	114	0	0	0	0	0	0	0
4	Lataul	36	2	1	0	0	367		0	0	0	0	0	0	98	0	0	0	0	0	0	0
4	Lataul	18	1	1	1	0	359		0	1	0	28	0	0	82	0	0	0	0	0	0	0
4	Lataul	60	2	1	1	0	370		0	0	0	0	0	0	11	0	0	0	0	0	0	0
4	Lataul	65	1	1	1	0	356		0	0	0	0	0	0	136	0	0	0	0	0	0	0
4	Lataul	23	2	1	1	0	363		0	0	0	0	0	0	9	1	1	0	0	0	1	0
4	Lataul	19	1	0	1	0	371		0	0	0	0	0	0	124	0	0	0	0	0	1	1
4	Lataul	50	2	1	1	0	366		0	0	0	0	0	0	92	0	0	0	0	0	1	1
4	Lataul	1	2	1	1	0	358		0	0	0	0	0	0	81	0	0	0	0	0	1	1
4	Lataul	20	2	1	1	0	367		0	0	0	0	0	0	96	0	0	0	0	0	0	0
4	Lataul	35	2	1	1	1	358		0	0	0	0	0	0	129	0	0	0	0	0	0	0
4	Lataul	4	2	1	1	1	358		0	0	0	0	0	0	98	0	0	0	0	0	0	0
4	Lataul	1	2	1	1	1	358		0	0	0	0	0	0	103	0	0	0	0	0	0	0
4	Lataul	7	1	1	1	0	360		0	0	0	0	0	0	121	1	1	0	0	0	2	1
4	Lataul	8	1	1	1	0	364		0	0	0	0	0	0	112	1	1	0	0	0	2	1
4	Lataul	21	2	1	1	1	367		0	0	0	0	0	0	96	0	0	0	0	0	2	1
4	Lataul	20	1	1	1	0	360		0	0	0	0	0	0	96	0	0	0	0	0	0	0
4	Lataul	19	1	1	1	0	364		0	0	0	0	0	0	134	0	0	0	0	0	0	0
4	Lataul	67	2	1	1	0	367		0	0	0	0	0	0	83	1	0	1	0	0	2	1
4	Lataul	18	2	1	1	0	367		1	0	0	0	0	0	104	1	1	0	0	0	2	1
4	Lataul	63	1	1	1	0	360		0	0	0	0	0	0	12	0	0	0	0	0	2	1
4	Lataul	29	2	1	1	0	373		0	0	0	0	0	0	98	0	0	0	0	0	2	1
4	Lataul	19	1	1	1	0	363		0	0	0	0	0	0	162	0	0	0	0	0	0	0
4	Lataul	10	2	1	1	0	365		0	0	0	0	0	0	107	0	0	0	0	0	0	0
4	Lataul	58	2	1	1	0	363		0	0	0	0	0	0	116	0	0	0	0	0	0	0
4	Lataul	6	2	1	1	0	364		0	0	0	0	0	0	91	1	1	1	0	0	4	1
4	Lataul	10	2	1	1	0	360		1	1	4892	0	0	0	97	1	1	0	0	0	4	1
4	Lataul	4	1	1	1	0	362		1	1	309	0	0	0	11	1	1	0	0	0	4	1
4	Lataul	2	1	1	1	0	360		1	1	147	0	0	0	94	1	1	1	0	0	4	1
4	Lataul	37	1	0	0	0	358		0	0	0	0	0	0	119	0	0	0	0	0	4	1
4	Lataul	37	2	1	1	0	366		0	0	0	0	0	0	138	0	0	0	0	0	4	1
10	Lienbel	35	2	1	1	0	367	0	0	0	0	0	0	0	103	1	0	1	0	0	1	0
10	Lienbel	41	1	1	1	0	368	0	0	0	0	0	0	0	103	0	0	0	0	0	1	1
10	Lienbel	19	2	1	1	0	368	0	0	0	0	0	0	0	51	1	1	0	0	0	4	1
10	Lienbel	5	1	1	1	0	362	3	1	0	0	0	0	0	61	1	1	0	0	0	4	1
10	Lienbel	44	2	1	1	0	366	0	0	0	0	0	0	0	78	1	0	0	0	1	4	1
10	Lienbel	3	1	1	1	0	364	3	1	1	16094	0	0	0	54	1	1	0	0	0	4	1
10	Lienbel	88	1	1	1	1	357	0	0	0	0	0	0	0	108	0	0	0	0	0	4	1
10	Lienbel	39	2	1	1	0	367	0	0	0	0	0	0	0	111	0	0	0	0	0	4	1
10	Lienbel	5	2	1	1	1	369	0	0	0	0	0	0	0	85	0	0	0	0	0	4	1
10	Lienbel	29	1	1	1	1	367	0	0	0	0	0	0	0	159	0	0	0	0	0	4	1
10	Lienbel	6	1	1	1	1	368	0	0	0	0	0	0	0	103	1	0	1	0	0	1	0
10	Lienbel	50	2	1	1	1	360	0	0	0	0	0	0	0	95	0	0	0	0	0	1	1
10	Lienbel	45	1	1	1	1	360	0	0	0	0	0	0	0	127	0	0	0	0	0	1	1
10	Lienbel	10	1	1	1	1	362	0	0	0	0	0	0	0	101	1	0	1	0	0	1	0
10	Lienbel	38	2	1	1	1	360	0	0	0	0	0	0	0	136	0	0	0	0	0	1	1
10	Lienbel	12	1	1	1	0	361	0	0	0	0	0	0	0	88	0	0	0	0	0	1	1
10	Lienbel	72	2	1	1	1	388	0	0	0	0	0	0	0	122	0	0	0	0	0	1	1
10	Lienbel	7	1	1	1	1	363	0	0	0	0	0	0	0	104	1	0	1	0	1	2	1
10	Lienbel	1	2	1	1	1	363	0	0	0	0	0	0	0	88	1	0	1	0	0	2	1
10	Lienbel	35	2	1	1	1	364	2	0	0	0	0	0	0	113	0	0	0	0	0	2	1
10	Lienbel	25	2	1	1	1	369	2	0	0	0	0	0	0	119	0	0	0	0	0	2	1
10	Lienbel	2	1	1	1	1	365	0	0	0	0	0	0	0	79	0	0	0	0	0	2	1
10	Lienbel	59	1	1	1	1	361	0	0	0	0	0	0	0	113	0	0	0	0	0	0	0
10	Lienbel	16	1	1	1	0	366	1	0	0	0	0	0	0	133	0	0	0	0	0	0	0
10	Lienbel	20	2	1	1	1	371	0	0	0	0	0	0	0	96	1	1	0	0	0	1	0
10	Lienbel	24	1	1	1	0	363	0	0	0	0	0	0	0	122	0	0	0	0	0	1	1
10	Lienbel	18	1	1	1	1	358	0	0	0	0	0	0	0	131	1	1	0	0	0	1	0
10	Lienbel	54	2	1	1	1	359	0	0	0	0	0	0	0	131	0	0	0	0	0	1	1
10	Lienbel	58	1	1	1	1	362	0	0	0	0	0	0	0	112	0	0	0	0	0	1	1
10	Lienbel	4	1	1	1	0	359	0	0	0	0	0	0	0	97	1	0	1	0	0	1	0
10	Lienbel	34	2	1	1	0	367	0	0	0	0	0	0	0	129	0	0	0	0	0	1	1
10	Lienbel	16	1	1	1	0	367	0	0	0	0	0	0	0	151	1	0	1	0	0	3	1
10	Lienbel	40	1	1	1	1	365	0	0	0	0	0	0	0	114	1	0	1	0	0	3	1
10	Lienbel	12	1	1	1	0	367	0	0	0	0	0	0	0	125	1	0	1	0	0	3	1
10	Lienbel	23	2	1	1	1	344	0	0	0	0	0	0	0	105	0	0	0	0	0	0	0
10	Lienbel	32	1	1	1	1	358	0	0	0	0	0	0	0	143	0	0	0	0	0	0	0
10	Lienbel	27	2	1	1	1	370	0	0	0	0	0	0	0	122	0	0	0	0	0	0	0
10	Lienbel	33	1	1	1	1	365	0	0	0	0	0	0	0	117	0	0	0	0	0	0	0
10	Lienbel	6	1	1	1	1	362	0	0	0	0	0	0	0	95	0	0	0	0	0	0	0
15	Lih	29	1	1	1	0	363		0	0	0	0	0	0		1	0	1	0	0	2	1
15	Lih	70	1	1	1	0	363		1	0	0	0	0	0		1	1	0	0	0	2	1
15	Lih	31	1	1	1	0	367		0	0	0	0	0	0		0	0	0	0	0	2	1
15	Lih	54	1	1	1	1	357		0	0	0	0	0	0		0	0	0	0	0	0	0
15	Lih	60	2	1	1	0	363		0	0	0	0	0	0		0	0	0	0	0	0	0
15	Lih	70	1	1	1	0	361		0	0	0	0	0	0		0	0	0	0	0	0	0
15	Lih	30	2	1	1	1	367		0	0	0	0	0	0		0	0	0	0	0	0	0
15	Lih	5	1	0	0	0	364		0	0	0	0	0	0		1	1	1	0	0	2	1
15	Lih	7	2	0	1	0	366		0	0	0	0	0	0		1	1	1	0	0	2	1
15	Lih	40	2	0	0	0	364		0	0	0	0	0	0		0	0	0	0	0	2	1
15	Lih	6	1	0	1	0	375		0	0	0	0	0	0		0	0	0	0	0	0	0
15	Lih	35	2	0	0	0	371		0	0	0	0	0	0		0	0	0	0	0	0	0
15	Lih	35	2	1	1	0	364		0	0	0	0	0	0		0	0	0	0	0	0	0
15	Lih	28	1	1	1	1	360		0	0	0	0	0	0		0	0	0	0	0	0	0
15	Lih	19	2	0	1	0	366		0	0	0	0	0	0		1	0	1	0	0	1	0
15	Lih	10	1	0	0	0	362		0	0	0	0	0	0		1	0	1	0	0	1	0
15	Lih	76	2	0	0	0	359		1	0	0	0	0	0		0	0	0	0	0	1	1
15	Lih	19	1	0	1	0	368		0	0	0	0	0	0		0	0	0	0	0	1	1
15	Lih	4	1	1	1	0			0	0	0	0	0	0		0	0	0	0	0	0	0
15	Lih	1	1	1	1	0	364		0	0	0	0	0	0		0	0	0	0	0	0	0
15	Lih	31	1	0	0	0	353		0	0	0	0	0	0		0	0	0	0	0	0	0
15	Lih	30	2	1	0	0	370		0	0	0	0	0	0		0	0	0	0	0	0	0
15	Lih	75	1	1	1	0	363	0	0	0	0	0	0	0		0	0	0	0	0	0	0
15	Lih	55	2	1	1	0	364	0	0	0	0	0	0	0		0	0	0	0	0	0	0
15	Lih	1	2	1	1	0	396	0	0	0	0	0	0	0		0	0	0	0	0	0	0
15	Lih	43	1	1	1	0	361	0	0	0	0	0	0	0		0	0	0	0	0	0	0
15	Lih	38	2	1	1	0	367	0	0	0	0	0	0	0		0	0	0	0	0	0	0
15	Lih	9	2	1	1	0	364	0	0	0	0	0	0	0		0	0	0	0	0	0	0
15	Lih	75	2	1	1	0	360	0	0	0	0	0	0	0		0	0	0	0	0	0	0
15	Lih	61	1	1	1	0	362	0	0	0	0	0	0	0		0	0	0	0	0	0	0
15	Lih	5	2	1	1	1	354	0	0	0	0	0	0	0		0	0	0	0	0	0	0
15	Lih	36	2	1	1	0	360	0	0	0	0	0	0	0		0	0	0	0	0	0	0
15	Lih	9	1	1	1	1	362	0	0	0	0	0	0	0		0	0	0	0	0	0	0
15	Lih	4	1	1	1	0	370	0	0	0	0	0	0	0		0	0	0	0	0	0	0
15	Lih	3	1	1	1	0	368	0	0	0	0	0	0	0		0	0	0	0	0	0	0
15	Lih	11	1	1	1	0	364	0	0	0	0	0	0	0		0	0	0	0	0	0	0
15	Lih	33	2	1	1	0	367	0	0	0	0	0	0	0		0	0	0	0	0	0	0
15	Lih	24	2	1	1	0	368	0	0	0	0	0	0	0		0	0	0	0	0	0	0
15	Lih	3	2	1	1	0	369	0	0	0	0	0	0	0		0	0	0	0	0	0	0
15	Lih	48	1	1	1	0	357	0	0	0	0	0	0	0		0	0	0	0	0	0	0
3	Lipukuo	23	2	1	1	1	361		0	0	0	0	0	0	105	0	0	0	0	0	0	0
3	Lipukuo	4	2	1	1	1	360		0	0	0	0	0	0	9	0	0	0	0	0	0	0
3	Lipukuo	26	2	1	0	0	371		0	0	0	0	0	0	88	0	0	0	0	0	0	0
3	Lipukuo	59	2	1	1	1	361		0	0	0	0	0	0	115	0	0	0	0	0	0	0
3	Lipukuo	4	1	1	1	1	357		0	0	0	0	0	0	115	0	0	0	0	0	0	0
3	Lipukuo	63	1	1	0	0	353		0	0	0	0	0	0	138	0	0	0	0	0	0	0
3	Lipukuo	9	1	1	1	0	367		0	0	0	0	0	0	126	1	0	1	0	0	1	0
3	Lipukuo	53	2	1	1	0	370		0	0	0	0	0	0	136	0	0	0	0	0	1	1
3	Lipukuo	37	2	1	1	1	360		0	0	0	0	0	0	95	0	0	0	0	0	1	1
3	Lipukuo	31	2	1	1	0	366		0	0	0	0	0	0	135	0	0	0	0	0	1	1
3	Lipukuo	20	1	1	1	0	363		0	0	0	0	0	0	132	0	0	0	0	0	1	1
3	Lipukuo	41	2	1	0	0	358		0	0	0	0	0	0	102	0	0	0	0	0	1	1
3	Lipukuo	1	2	1	1	0	360		0	0	0	0	0	0	103	0	0	0	0	0	1	1
3	Lipukuo	1	2	1	1	1	378		0	0	0	0	0	0	85	0	0	0	0	0	1	1
3	Lipukuo	31	2	1	1	1	360		0	0	0	0	0	0	10	0	0	0	0	0	1	1
3	Lipukuo	4	1	1	1	1	361		0	0	0	0	0	0	9	0	0	0	0	0	0	0
3	Lipukuo	32	1	1	1	0	363		0	0	0	0	0	0	131	0	0	0	0	0	0	0
3	Lipukuo	29	2	1	1	1	360		0	0	0	0	0	0	95	0	0	0	0	0	0	0
3	Lipukuo	3	1	1	1	1	357		0	0	0	0	0	0	11	0	0	0	0	0	0	0
3	Lipukuo	7	2	1	1	1	366		0	0	0	0	0	0	107	0	0	0	0	0	0	0
3	Lipukuo	40	2	1	1	0	375		0	0	0	0	0	0	119	1	0	1	0	0	1	0
3	Lipukuo	29	1	0	0	0	364		0	0	0	0	0	0	144	0	0	0	0	0	1	1
3	Lipukuo	8	2	1	1	0	371		0	0	0	0	0	0	109	0	0	0	0	0	1	1
3	Lipukuo	10	1	1	1	0	364		0	0	0	0	0	0	124	0	0	0	0	0	1	1
3	Lipukuo	37	2	1	1	0	368		0	0	0	0	0	0	108	0	0	0	0	0	0	0
3	Lipukuo	21	1	1	0	0	360		0	0	0	0	0	0	98	0	0	0	0	0	0	0
3	Lipukuo	10	2	1	1	0	362		0	0	0	0	0	0	103	0	0	0	0	0	0	0
3	Lipukuo	20	1	1	1	0	363		0	0	0	0	0	0	135	0	0	0	0	0	0	0
3	Lipukuo	38	1	1	1	0	362		0	0	0	0	0	0	147	0	0	0	0	0	0	0
3	Lipukuo	5	1	1	1	0	362		0	0	0	0	0	0	108	0	0	0	0	0	0	0
3	Lipukuo	7	1	1	1	1	364		0	0	0	0	0	0	96	1	1	1	0	0	1	0
3	Lipukuo	54	1	1	1	0	364		0	0	0	0	0	0	101	0	0	0	0	0	1	1
3	Lipukuo	25	2	1	1	1	365		0	0	0	0	0	0	119	0	0	0	0	0	1	1
3	Lipukuo	22	2	1	1	0	368		0	0	0	0	0	0	94	0	0	0	0	0	1	1
3	Lipukuo	27	2	1	1	1	369		0	0	0	0	0	0	10	0	0	0	0	0	0	0
3	Lipukuo	2	2	1	1	1	373		0	0	0	0	0	0	89	0	0	0	0	0	0	0
3	Lipukuo	3	2	1	1	1	366		0	0	0	0	0	0	101	0	0	0	0	0	0	0
3	Lipukuo	43	2	0	0	0	365		0	0	0	0	0	0	101	0	0	0	0	0	0	0
3	Lipukuo	28	2	1	1	1	360		0	0	0	0	0	0	103	0	0	0	0	0	0	0
3	Lipukuo	65	2	1	1	0	356		0	0	0	0	0	0	96	0	0	0	0	0	0	0
3	Lipukuo	11	2	1	1	1	355		0	0	0	0	0	0	121	0	0	0	0	0	0	0
3	Lipukuo	6	1	1	1	1	362		0	0	0	0	0	0	99	0	0	0	0	0	0	0
3	Lipukuo	30	2	1	1	1	370		0	0	0	0	0	0	116	0	0	0	0	0	0	0
3	Lipukuo	29	2	1	1	0	363		0	0	0	0	0	0	124	0	0	0	0	0	0	0
3	Lipukuo	19	2	1	1	1	371		0	0	0	0	0	0	101	0	0	0	0	0	0	0
3	Lipukuo	25	2	1	1	1	368		0	0	0	0	0	0	108	0	0	0	0	0	0	0
3	Lipukuo	19	2	1	1	1	366		0	0	0	0	0	0	138	0	0	0	0	0	0	0
3	Lipukuo	6	2	1	1	1	368		0	0	0	0	0	0	92	0	0	0	0	0	0	0
3	Lipukuo	55	2	1	1	1	360		0	0	0	0	0	0	10	0	0	0	0	0	0	0
3	Lipukuo	17	2	1	1	1	368		0	0	0	0	0	0	11	0	0	0	0	0	0	0
3	Lipukuo	3	2	1	1	0	350		0	0	0	0	0	0	77	0	0	0	0	0	0	0
3	Lipukuo	36	2	1	1	0	368		0	0	0	0	0	0	112	0	0	0	0	0	0	0
3	Lipukuo	12	1	1	1	0	367		0	0	0	0	0	0	124	0	0	0	0	0	0	0
3	Lipukuo	2	2	1	1	0	372		0	0	0	0	0	0	79	0	0	0	0	0	0	0
3	Lipukuo	14	2	1	1	0	364		0	0	0	0	0	0	12	0	0	0	0	0	0	0
3	Lipukuo	10	2	1	1	0	363		0	0	0	0	0	0	118	0	0	0	0	0	0	0
3	Lipukuo	36	1	1	1	0	363		0	0	0	0	0	0	15	0	0	0	0	0	0	0
3	Lipukuo	18	2	1	1	1	369		0	0	0	0	0	0	124	0	0	0	0	0	0	0
3	Lipukuo	34	1	1	0	0	355		0	0	0	0	0	0	155	1	1	0	0	0	1	0
3	Lipukuo	25	2	1	1	0	365		0	0	0	0	0	0	52	0	0	0	0	0	1	1
3	Lipukuo	27	1	1	1	0	368		0	0	0	0	0	0	143	0	0	0	0	0	1	1
3	Lipukuo	39	1	1	1	0	368		0	1	0	0	0	0	121	1	1	0	0	0	1	0
3	Lipukuo	49	1	1	1	1	363		0	0	0	0	0	0	13	0	0	0	0	0	1	1
3	Lipukuo	26	1	1	1	0	368		0	0	0	0	0	0	156	0	0	0	0	0	1	1
3	Lipukuo	42	1	1	1	0	366		0	0	0	0	0	0	111	0	0	0	0	0	1	1
3	Lipukuo	18	1	1	1	0	364		0	0	0	0	0	0	101	1	1	0	0	0	1	0
3	Lipukuo	24	1	1	1	1	362		0	0	0	0	0	0	135	0	0	0	0	0	1	1
3	Lipukuo	20	1	1	1	0	364		0	0	0	0	0	0	139	0	0	0	0	0	1	1
3	Lipukuo	24	2	1	1	0	369		0	0	0	0	0	0	101	0	0	0	0	0	1	1
3	Lipukuo	66	1	1	1	0	363		0	0	0	0	0	0	143	0	0	0	0	0	0	0
3	Lipukuo	24	1	1	1	0	366		0	0	0	0	0	0	127	0	0	0	0	0	0	0
3	Lipukuo	4	2	1	1	0	367		0	0	0	0	0	0	105	1	1	1	0	0	1	0
3	Lipukuo	3	1	1	1	0	369		0	0	0	0	0	0	97	0	0	0	0	0	1	1
3	Lipukuo	28	2	1	1	0	364		0	0	0	0	0	0	97	0	0	0	0	0	1	1
3	Lipukuo	4	2	1	1	1	365		0	0	0	0	0	0	101	1	1	1	0	0	1	0
3	Lipukuo	30	2	1	1	1	363		0	0	0	0	0	0	132	0	0	0	0	0	1	1
3	Lipukuo	2	2	1	1	1	367		0	0	0	0	0	0	11	0	0	0	0	0	1	1
3	Lipukuo	37	2	1	1	1	368		0	0	0	0	0	0	118	0	0	0	0	0	0	0
3	Lipukuo	35	1	1	1	0	378		0	0	0	0	0	0	129	0	0	0	0	0	0	0
3	Lipukuo	39	1	1	1	1	363		0	0	0	0	0	0	156	0	0	0	0	0	0	0
3	Lipukuo	25	1	1	1	0	360		0	0	0	0	0	0	101	0	0	0	0	0	0	0
3	Lipukuo	26	1	1	1	1	364		0	0	0	0	0	0	131	0	0	0	0	0	0	0
4	Lissel	25	1	1	1	0	360	0	0	0	0	0	0	0		1	1	0	0	0	1	0
4	Lissel	6	2	1	1	0	365	0	0	0	0	0	0	0		0	0	0	0	0	0	0
4	Lissel	1	1	1	1	0	358	0	0	0	0	0	0	0		0	0	0	0	0	0	0
4	Lissel	20	2	1	1	1	368	0	0	0	0	0	0	0		0	0	0	0	0	0	0
4	Lissel	3	1	1	1	0	369	0	0	0	0	0	0	0		0	0	0	0	0	0	0
4	Lissel	7	1	1	1	0	365	0	0	0	0	0	0	0		0	0	0	0	0	0	0
4	Lissel	58	2	1	1	0	359	0	0	0	0	0	0	0		0	0	0	0	0	0	0
4	Lissel	31	2	1	1	0	365	0	0	0	0	0	0	0		0	0	0	0	0	0	0
4	Lissel	43	2	1	1	0	358	0	0	0	0	0	0	0		1	1	0	0	0	1	0
4	Lissel	3	2	1	1	1	357	0	0	0	0	0	0	0		0	0	0	0	0	1	1
4	Lissel	46	1	1	1	1	364	0	0	0	0	0	0	0		0	0	0	0	0	1	1
4	Lissel	34	2	1	1	0	364	0	0	0	0	0	0	0		0	0	0	0	0	0	0
4	Lissel	56	2	1	1	0	358	0	0	0	0	0	0	0		0	0	0	0	0	0	0
4	Lissel	3	2	1	1	0	360	0	0	0	0	0	0	0		1	1	1	0	0	1	0
4	Lissel	25	2	1	1	0	370	0	0	0	0	0	0	0		0	0	0	0	0	1	1
4	Lissel	2	1	1	1	0	350	0	0	0	0	0	0	0		1	0	1	0	0	1	0
4	Lissel	16	2	1	1	0	371	0	0	0	0	0	0	0		0	0	0	0	0	1	1
4	Lissel	37	2	1	1	0	368	0	0	0	0	0	0	0		0	0	0	0	0	1	1
4	Lissel	18	1	1	1	0	367	0	0	0	0	0	0	0		0	0	0	0	0	1	1
4	Lissel	1	1	1	1	1	360	0	0	0	0	0	0	0		0	0	0	0	0	0	0
4	Lissel	3	1	1	1	1	364	0	0	0	0	0	0	0		0	0	0	0	0	0	0
4	Lissel	28	2	1	1	1	364	0	0	0	0	0	0	0		0	0	0	0	0	0	0
4	Lissel	32	1	1	1	0	366	0	0	0	0	0	0	0		0	0	0	0	0	0	0
4	Lissel	67	1	1	1	0	360	0	0	0	0	0	0	0		0	0	0	0	0	0	0
4	Lissel	50	1	1	1	0	358	0	0	0	0	0	0	0		0	0	0	0	0	0	0
4	Lissel	21	1	1	1	0	366	0	0	0	0	0	0	0		0	0	0	0	0	0	0
4	Lissel	29	1	1	1	0	362	0	0	0	0	0	0	0		0	0	0	0	0	0	0
4	Lissel	34	1	1	1	0	368	0	0	0	0	0	0	0		0	0	0	0	0	0	0
4	Lissel	21	1	1	1	0	361	0	0	0	0	0	0	0		0	0	0	0	0	0	0
4	Lissel	4	1	1	1	0	362	0	0	0	0	0	0	0		0	0	0	0	0	0	0
4	Lissel	29	2	1	1	1	369	0	0	0	0	0	0	0		0	0	0	0	0	0	0
4	Lissel	5	1	1	1	0	363	0	0	0	0	0	0	0		1	0	1	0	0	3	1
4	Lissel	29	2	1	1	0	364	0	0	0	0	0	0	0		1	0	1	0	0	3	1
4	Lissel	6	2	1	1	0	359	0	0	0	0	0	0	0		1	0	1	0	0	3	1
4	Lissel	25	2	1	1	0	373	0	0	0	0	0	0	0		0	0	0	0	0	3	1
4	Lissel	34	2	1	1	1	365	2	0	0	0	0	0	0		1	0	1	0	0	1	0
4	Lissel	5	2	1	1	1	365	0	0	0	0	0	0	0		0	0	0	0	0	1	1
4	Lissel	32	1	1	1	0	361	0	0	0	0	0	0	0		0	0	0	0	0	1	1
4	Lissel	7	1	1	1	1	368	0	0	0	0	0	0	0		0	0	0	0	0	1	1
4	Lissel	8	1	1	1	0	364	0	0	0	0	0	0	0		0	0	0	0	0	1	1
4	Lissel	6	1	1	1	1	363	0	0	0	0	0	0	0		0	0	0	0	0	1	1
4	Lissel	28	1	1	1	1	363	0	0	0	0	0	0	0		0	0	0	0	0	0	0
4	Lissel	17	1	0	0	0	368	0	0	0	0	0	0	0		1	0	1	0	0	2	1
4	Lissel	4	2	1	0	0	358	0	0	0	0	0	0	0		1	1	1	0	0	2	1
4	Lissel	21	2	1	1	0	361	0	0	0	0	0	0	0		0	0	0	0	0	2	1
4	Lissel	4	2	1	1	0	368	0	0	0	0	0	0	0		0	0	0	0	0	0	0
4	Lissel	28	2	1	1	0	363	0	0	0	0	0	0	0		0	0	0	0	0	0	0
4	Lissel	10	1	1	1	0	365	0	0	0	0	0	0	0		0	0	0	0	0	0	0
4	Lissel	11	1	1	1	0	358	0	1	0	0	0	0	0		1	0	1	0	0	1	0
4	Lissel	52	1	1	1	0	363	0	0	0	0	0	0	0		0	0	0	0	0	1	1
4	Lissel	32	2	1	1	0	366	0	0	0	0	0	0	0		0	0	0	0	0	1	1
4	Lissel	39	2	1	1	0	364	0	0	0	0	0	0	0		0	0	0	0	0	0	0
4	Lissel	16	2	1	1	0	362	0	0	0	0	0	0	0		0	0	0	0	0	0	0
4	Lissel	18	1	1	1	0	366	0	0	0	0	0	0	0		0	0	0	0	0	0	0
4	Lissel	40	1	1	1	0	366	0	0	0	0	0	0	0		0	0	0	0	0	0	0
4	Lissel	27	2	1	1	1	365	0	0	0	0	0	0	0		0	0	0	0	0	0	0
4	Lissel	60	1	1	1	0	366	0	0	0	0	0	0	0		0	0	0	0	0	0	0
4	Lissel	23	1	0	0	0	362	0	0	0	0	0	0	0		0	0	0	0	0	0	0
4	Lissel	40	2	1	1	0	364	0	0	0	0	0	0	0		0	0	0	0	0	0	0
4	Lissel	23	2	1	1	1	365	1	0	0	0	0	0	0		0	0	0	0	0	0	0
4	Lissel	23	2	1	1	0	365	0	0	0	0	0	0	0		0	0	0	0	0	0	0
4	Lissel	28	2	1	1	0	368	0	0	0	0	0	0	0		0	0	0	0	0	0	0
4	Lissel	21	2	1	1	0	372	0	0	0	0	0	0	0		0	0	0	0	0	0	0
1	Londo Town	15	1	1	1	0	364		0	0	0	0	0	0	127	0	0	0	0	0	0	0
1	Londo Town	21	1	1	1	0	362		0	0	0	0	0	0	15	0	0	0	0	0	0	0
1	Londo Town	47	1	0	0	0	367		0	0	0	0	0	0	113	0	0	0	0	0	0	0
1	Londo Town	7	2	1	1	0	361		0	0	0	0	0	0	95	1	1	1	0	0	1	0
1	Londo Town	41	2	1	1	0	362		0	0	0	0	0	0	109	0	0	0	0	0	1	1
1	Londo Town	7	1	1	1	0	366		0	0	0	0	0	0	93	0	0	0	0	0	1	1
1	Londo Town	41	1	1	1	0	365		0	0	0	0	0	0	139	0	0	0	0	0	1	1
1	Londo Town	19	2	1	1	0	364		0	0	0	0	0	0	61	0	0	0	0	0	1	1
1	Londo Town	31	2	1	1	0	362		0	0	0	0	0	0	126	0	0	0	0	0	1	1
1	Londo Town	29	1	1	1	0	361		0	0	0	0	0	0	75	0	0	0	0	0	1	1
1	Londo Town	5	2						0	0	0	0	0	0	11	0	0	0	0	0	1	1
1	Londo Town	32	2	1	1	0	365		0	0	0	0	0	0	98	0	0	0	0	0	1	1
1	Londo Town	40	2	1	1	0	365		0	0	0	0	0	0	52	0	0	0	0	0	1	1
1	Londo Town	10	2	1	1	0	364		0	0	0	0	0	0	59	0	0	0	0	0	1	1
1	Londo Town	29	2	1	1	0	369		0	0	0	0	0	0	82	0	0	0	0	0	1	1
1	Londo Town	28	1	1	1	0	364		0	0	0	0	0	0	139	0	0	0	0	0	1	1
1	Londo Town	8	1	1	1	0	359	0	0	0	0	0	0	0		0	0	0	0	0	0	0
1	Londo Town	29	2	1	1	0	364	0	0	0	0	0	0	0		0	0	0	0	0	0	0
1	Londo Town	5	1	1	1	0	366	0	0	0	0	0	0	0		0	0	0	0	0	0	0
1	Londo Town	25	2	1	1	0	369	0	1	0	0	0	0	0		1	1	0	0	0	1	0
1	Londo Town	24	1	1	1	0	362	0	0	0	0	0	0	0		0	0	0	0	0	1	1
1	Londo Town	1	1	1	1	0	364	0	1	0	0	0	0	0		0	0	0	0	0	1	1
1	Londo Town	37	1	1	1	0	359	0	0	0	0	0	0	0		0	0	0	0	0	1	1
1	Londo Town	9	1	1	1	0	362		0	0	0	0	0	0	97	0	0	0	0	0	0	0
1	Londo Town	42	1	1	1	0	362		0	0	0	0	0	0	115	0	0	0	0	0	0	0
1	Londo Town	30	2	1	1	0	362		0	0	0	0	0	0	84	0	0	0	0	0	0	0
1	Londo Town	29	1	1	1	0	367		0	0	0	0	0	0	112	0	0	0	0	0	0	0
1	Londo Town	1	1	1	1	1	364		0	0	0	0	0	0	62	0	0	0	0	0	0	0
1	Londo Town	32	2	1	1	0	361		0	0	0	0	0	0	62	0	0	0	0	0	0	0
1	Londo Town	24	2	1	1	1	362		0	0	0	0	0	0	91	0	0	0	0	0	0	0
1	Londo Town	10	1	1	1	0	365		0	0	0	0	0	0	106	0	0	0	0	0	0	0
1	Londo Town	19	2	1	1	0	357		0	0	0	0	0	0	101	0	0	0	0	0	0	0
1	Londo Town	35	1	1	1	0	350		0	0	0	0	0	0	89	0	0	0	0	0	0	0
1	Londo Town	7	1	1	1	0	367		0	0	0	0	0	0	78	0	0	0	0	0	0	0
1	Londo Town	2	1	1	1	1	362		0	0	0	0	0	0	111	0	0	0	0	0	0	0
1	Londo Town	22	2	1	1	1	367	0	0	0	0	0	0	0		0	0	0	0	0	0	0
1	Londo Town	20	2	1	1	1	366	1	0	0	0	0	0	0		0	0	0	0	0	0	0
1	Londo Town	19	2	1	1	0	364	0	0	0	0	0	0	0		0	0	0	0	0	0	0
1	Londo Town	28	1	1	0	1	362	0	0	0	0	0	0	0		0	0	0	0	0	0	0
1	Londo Town	9	1	1	1	1	362	0	1	1	0	0	0	0		1	1	0	0	0	4	1
1	Londo Town	5	1	1	1	1	367	2	1	1	5656	0	0	0		1	1	0	0	0	4	1
1	Londo Town	3	2	1	1	1	356	1	2	1	0	4819	0	0		1	1	0	0	0	4	1
1	Londo Town	30	1	1	1	1	365	0	0	1	4745	0	0	0		1	1	0	0	0	4	1
1	Londo Town	51	2	1	1	1	366	0	0	0	0	0	0	0		0	0	0	0	0	4	1
1	Lower Londolovit	23	2	1	1	1	361	0	1	0	0	0	0	0		1	1	1	0	0	2	1
1	Lower Londolovit	4	1	1	1	1	362	0	0	1	0	55	0	0		1	0	1	0	0	2	1
1	Lower Londolovit	29	2	1	1	1	366	0	0	0	0	0	0	0		0	0	0	0	0	0	0
1	Lower Londolovit	29	1	1	1	1	365	0	0	0	0	0	0	0		0	0	0	0	0	0	0
1	Lower Londolovit	24	2	1	1	0	367	0	0	0	0	0	0	0		1	0	1	0	0	2	1
1	Lower Londolovit	24	1	1	1	0	360	0	0	0	0	0	0	0		1	1	1	0	0	2	1
1	Lower Londolovit	15	1	1	1	0	365	0	0	0	0	0	0	0		0	0	0	0	0	2	1
1	Lower Londolovit	4	1	1	1	0	362	0	0	0	0	0	0	0		0	0	0	0	0	2	1
1	Lower Londolovit	26	2	1	1	0	364	0	0	0	0	0	0	0		0	0	0	0	0	2	1
1	Lower Londolovit	36	2	1	1	1	365	0	0	0	0	0	0	0		0	0	0	0	0	2	1
1	Lower Londolovit	35	2	1	1	1	362	0	0	0	0	0	0	0		0	0	0	0	0	0	0
1	Lower Londolovit	19	1	1	1	0	361	0	0	0	0	0	0	0		0	0	0	0	0	0	0
1	Lower Londolovit	17	1	1	1	0	369	0	0	0	0	0	0	0		0	0	0	0	0	0	0
1	Lower Londolovit	36	2	1	1	1	366	0	0	0	0	0	0	0		0	0	0	0	0	0	0
1	Lower Londolovit	24	1	1	1	0	368	0	0	0	0	0	0	0		1	1	0	0	0	2	1
1	Lower Londolovit	59	2	1	1	1	352	0	0	0	0	0	0	0		1	0	0	1	0	2	1
1	Lower Londolovit	16	1	1	1	1	362	0	0	0	0	0	0	0		0	0	0	0	0	2	1
1	Lower Londolovit	10	2	1	1	0	366	0	0	0	0	0	0	0		0	0	0	0	0	2	1
1	Lower Londolovit	60	1	0	0	0	357	0	0	0	0	0	0	0		0	0	0	0	0	2	1
1	Lower Londolovit	54	2	1	0	0	364		0	0	0	0	0	0	92	0	0	0	0	0	0	0
1	Lower Londolovit	55	1	1	1	0	365		0	0	0	0	0	0	92	0	0	0	0	0	0	0
1	Lower Londolovit	48	2	1	1	0	363		0	0	0	0	0	0	122	0	0	0	0	0	0	0
1	Lower Londolovit	65	1	1	1	0	363		0	0	0	0	0	0	122	0	0	0	0	0	0	0
1	Lower Londolovit	6	1	1	1	0	365		0	0	0	0	0	0	78	0	0	0	0	0	0	0
1	Lower Londolovit	9	2	1	1	0	363		0	0	0	0	0	0	55	0	0	0	0	0	0	0
1	Lower Londolovit	28	2	1	1	1	366		0	0	0	0	0	0	8	0	0	0	0	0	0	0
1	Lower Londolovit	31	2	1	1	0	362		0	0	0	0	0	0	88	0	0	0	0	0	0	0
1	Lower Londolovit	4	1	1	1	0	363		0	0	0	0	0	0	85	0	0	0	0	0	0	0
1	Lower Londolovit	6	2	1	1	0	363		0	0	0	0	0	0	108	0	0	0	0	0	0	0
1	Lower Londolovit	7	1	1	1	0	362		0	0	0	0	0	0	45	0	0	0	0	0	0	0
1	Lower Londolovit	37	2	1	1	0	363		0	0	0	0	0	0	72	0	0	0	0	0	0	0
1	Lower Londolovit	43	1	1	1	1	364		0	0	0	0	0	0	73	0	0	0	0	0	0	0
1	Lower Londolovit	35	1	1	1	0	363		0	0	0	0	0	0	97	0	0	0	0	0	0	0
1	Lower Londolovit	2	1	1	1	0	362		0	0	0	0	0	0	66	0	0	0	0	0	0	0
1	Lower Londolovit	26	2	1	1	0	363		0	0	0	0	0	0	68	0	0	0	0	0	0	0
1	Lower Londolovit	19	2	1	1	0	362		0	0	0	0	0	0	85	0	0	0	0	0	0	0
1	Lower Londolovit	3	1	1	1	0	362		0	0	0	0	0	0	75	0	0	0	0	0	0	0
1	Lower Londolovit	40	2	1	1	0	363		0	0	0	0	0	0	131	0	0	0	0	0	0	0
1	Lower Londolovit	9	1	1	1	1	369	0	0	0	0	0	0	0		0	0	0	0	0	0	0
1	Lower Londolovit	45	2	1	1	0	358	0	0	0	0	0	0	0		0	0	0	0	0	0	0
1	Lower Londolovit	48	1	1	1	0	356	0	0	0	0	0	0	0		0	0	0	0	0	0	0
1	Lower Londolovit	5	1	1	1	1	360	0	0	0	0	0	0	0		0	0	0	0	0	0	0
1	Lower Londolovit	12	2	1	1	0	367	0	0	0	0	0	0	0		0	0	0	0	0	0	0
1	Lower Londolovit	25	2	1	1	0	363	0	0	0	0	0	0	0		0	0	0	0	0	0	0
1	Lower Londolovit	3	2	1	1	0	365	0	0	0	0	0	0	0		0	0	0	0	0	0	0
1	Lower Londolovit	1	2	1	1	0	369	0	0	0	0	0	0	0		0	0	0	0	0	0	0
1	Lower Londolovit	9	1	1	1	0	367	0	0	0	0	0	0	0		0	0	0	0	0	0	0
1	Lower Londolovit	19	1	1	1	0	361	0	0	0	0	0	0	0		0	0	0	0	0	0	0
1	Lower Londolovit	6	1	1	1	0	361	0	0	0	0	0	0	0		0	0	0	0	0	0	0
1	Lower Londolovit	37	2	1	1	0	366	0	0	0	0	0	0	0		0	0	0	0	0	0	0
1	Lower Londolovit	6	1	1	1	0	366		0	0	0	0	0	0	114	0	0	0	0	0	0	0
1	Lower Londolovit	2	2	1	1	0	360		0	0	0	0	0	0	105	0	0	0	0	0	0	0
1	Lower Londolovit	28	2	1	1	0	362		0	0	0	0	0	0	134	0	0	0	0	0	0	0
1	Lower Londolovit	26	2	1	1	0	366		0	0	0	0	0	0	11	0	0	0	0	0	0	0
1	Lower Londolovit	30	1	1	1	0	362		0	0	0	0	0	0	81	0	0	0	0	0	0	0
1	Lower Londolovit	5	2	1	1	0	364		0	0	0	0	0	0	113	0	0	0	0	0	0	0
1	Lower Londolovit	7	2	1	1	0	362		0	0	0	0	0	0	114	0	0	0	0	0	0	0
1	Lower Londolovit	4	1	1	1	0	360		0	1	439	0	0	0	8	0	0	0	0	0	0	0
1	Lower Londolovit	9	1	1	1	0	363		0	0	0	0	0	0	105	0	0	0	0	0	0	0
1	Lower Londolovit	1	1	1	1	0	365		0	0	0	0	0	0	77	0	0	0	0	0	0	0
1	Lower Londolovit	26	1	1	1	0	366		0	0	0	0	0	0	145	1	0	1	0	0	1	0
1	Lower Londolovit	20	2	1	1	1	364		0	0	0	0	0	0	9	0	0	0	0	0	1	1
1	Lower Londolovit	52	1	1	0	1	365		0	0	0	0	0	0	108	0	0	0	0	0	0	0
1	Lower Londolovit	12	1	1	1	1	364		0	0	0	0	0	0	11	0	0	0	0	0	0	0
1	Lower Londolovit	25	1	1	1	1	364		0	0	0	0	0	0	117	0	0	0	0	0	0	0
1	Lower Londolovit	47	2	1	1	1	362		0	0	0	0	0	0	92	0	0	0	0	0	0	0
1	Lower Londolovit	16	1	1	1	1	360		0	0	0	0	0	0	135	0	0	0	0	0	0	0
1	Lower Londolovit	40	2	1	1	0	366		0	0	0	0	0	0	59	0	0	0	0	0	0	0
1	Lower Londolovit	17	2	1	1	0	365		0	0	0	0	0	0	123	0	0	0	0	0	0	0
1	Lower Londolovit	29	2	1	1	0	364		0	0	0	0	0	0	111	0	0	0	0	0	0	0
1	Lower Londolovit	45	1	1	1	1	363		0	0	0	0	0	0	125	0	0	0	0	0	0	0
1	Lower Londolovit	38	2	1	1	1	364		0	0	0	0	0	0	105	0	0	0	0	0	0	0
1	Lower Londolovit	12	1	1	1	0	363		0	0	0	0	0	0	11	0	0	0	0	0	0	0
1	Lower Londolovit	13	1	1	1	0	364		0	0	0	0	0	0	10	0	0	0	0	0	0	0
1	Lower Londolovit	15	2	1	1	0	363		0	0	0	0	0	0	97	0	0	0	0	0	0	0
1	Lower Londolovit	14	2	1	1	0	363		0	0	0	0	0	0	125	0	0	0	0	0	0	0
1	Lower Londolovit	26	1	1	1	1	362		0	0	0	0	0	0	156	0	0	0	0	0	0	0
1	Lower Londolovit	54	1	1	1	0	356	0	0	0	0	0	0	0		0	0	0	0	0	0	0
1	Lower Londolovit	36	1	1	1	0	360	0	0	0	0	0	0	0		0	0	0	0	0	0	0
1	Lower Londolovit	18	2	1	1	0	364	0	0	0	0	0	0	0		0	0	0	0	0	0	0
1	Lower Londolovit	16	1	1	1	0	352	0	0	0	0	0	0	0		0	0	0	0	0	0	0
1	Lower Londolovit	45	2	1	1	0	362	0	0	0	0	0	0	0		0	0	0	0	0	0	0
1	Lower Londolovit	18	2	1	1	0	365	0	0	0	0	0	0	0		0	0	0	0	0	0	0
1	Lower Londolovit	35	1	1	1	0	363	0	0	0	0	0	0	0		0	0	0	0	0	0	0
1	Lower Londolovit	27	2	1	1	0	364	0	0	0	0	0	0	0		0	0	0	0	0	0	0
1	Lower Londolovit	7	2	1	1	0	368	0	0	0	0	0	0	0		0	0	0	0	0	0	0
1	Lower Londolovit	1	1	1	1	0	370	0	0	0	0	0	0	0		0	0	0	0	0	0	0
1	Lower Londolovit	32	2	1	1	0	368	0	0	0	0	0	0	0		0	0	0	0	0	0	0
1	Lower Londolovit	40	2	1	1	1	344	0	0	0	0	0	0	0		0	0	0	0	0	0	0
1	Lower Londolovit	14	2	1	1	0	364	0	0	0	0	0	0	0		0	0	0	0	0	0	0
1	Lower Londolovit	10	1	1	1	0	366	0	0	0	0	0	0	0		0	0	0	0	0	0	0
1	Lower Londolovit	1	2	1	1	1	365	0	0	0	0	0	0	0		0	0	0	0	0	0	0
1	Lower Londolovit	7	1	1	1	0	359	0	0	0	0	0	0	0		0	0	0	0	0	0	0
1	Lower Londolovit	40	1	1	1	1	359	0	0	0	0	0	0	0		0	0	0	0	0	0	0
1	Lower Londolovit	29	2	1	1	0	364	0	0	0	0	0	0	0		0	0	0	0	0	0	0
1	Lower Londolovit	23	2	1	1	0	350	0	0	0	0	0	0	0		0	0	0	0	0	0	0
1	Lower Londolovit	1	1	1	1	0	356	0	0	0	0	0	0	0		1	0	1	0	0	1	0
1	Lower Londolovit	22	2	1	1	1	367	0	0	0	0	0	0	0		0	0	0	0	0	1	1
1	Lower Londolovit	23	1	0	0	0	362	0	0	0	0	0	0	0		0	0	0	0	0	1	1
1	Lower Londolovit	5	2	1	1	0	351	0	0	0	0	0	0	0		0	0	0	0	0	1	1
1	Lower Londolovit	38	1	1	1	1	358	0	1	0	0	0	0	0		1	1	0	0	0	1	0
1	Lower Londolovit	45	1	1	1	1	356	0	0	0	0	0	0	0		0	0	0	0	0	1	1
1	Lower Londolovit	23	1	1	1	0	365	0	1	0	0	0	0	0		0	0	0	0	0	1	1
1	Lower Londolovit	25	2	1	1	0	365	0	0	0	0	0	0	0		0	0	0	0	0	0	0
1	Lower Londolovit	37	1	1	1	1	365	0	0	0	0	0	0	0		0	0	0	0	0	0	0
1	Lower Londolovit	19	2	1	1	0	361	0	1	0	0	0	0	0		0	0	0	0	0	0	0
1	Lower Londolovit	40	2	1	1	0	399	0	0	0	0	0	0	0		0	0	0	0	0	0	0
1	Lower Londolovit	50	2	1	1	1	362	0	0	0	0	0	0	0		0	0	0	0	0	0	0
1	Lower Londolovit	6	1	1	1	1	361	0	0	0	0	0	0	0		0	0	0	0	0	0	0
1	Lower Londolovit	19	2	1	1	0	356	0	0	0	0	0	0	0		0	0	0	0	0	0	0
1	Lower Londolovit	38	1	1	1	0	363	0	0	0	0	0	0	0		0	0	0	0	0	0	0
1	Lower Londolovit	31	2	1	1	1	360		0	0	0	0	0	0	116	0	0	0	0	0	0	0
1	Lower Londolovit	19	1	1	1	1	363		0	0	0	0	0	0		0	0	0	0	0	0	0
1	Lower Londolovit	31	1	1	1	1	367		0	0	0	0	0	0	135	0	0	0	0	0	0	0
1	Lower Londolovit	25	2	1	1	1	364		0	0	0	0	0	0	109	0	0	0	0	0	0	0
1	Lower Londolovit	8	2	1	1	0	360		0	0	0	0	0	0	107	0	0	0	0	0	0	0
1	Lower Londolovit	39	2	1	1	0	364		0	0	0	0	0	0	97	0	0	0	0	0	0	0
1	Lower Londolovit	3	2	1	1	0	366		0	0	0	0	0	0	113	0	0	0	0	0	0	0
1	Lower Londolovit	13	1	1	1	0	367		0	0	0	0	0	0	9	0	0	0	0	0	0	0
1	Lower Londolovit	20	2	1	1	0	367		0	0	0	0	0	0	123	1	0	0	1	0	1	0
1	Lower Londolovit	24	2	1	1	0	369		0	0	0	0	0	0	114	0	0	0	0	0	1	1
1	Lower Londolovit	2	1	1	1	0	362		0	0	0	0	0	0	97	0	0	0	0	0	1	1
1	Lower Londolovit	37	2	1	1	0	356		0	0	0	0	0	0	115	0	0	0	0	0	1	1
1	Lower Londolovit	33	1	1	1	0	362		0	0	0	0	0	0	118	1	1	1	0	0	1	0
1	Lower Londolovit	23	1	1	1	0	362		0	0	0	0	0	0	123	0	0	0	0	0	1	1
1	Lower Londolovit	41	2	1	1	0	366		0	0	0	0	0	0	91	0	0	0	0	0	1	1
1	Lower Londolovit	29	2	1	1	0	363		0	0	0	0	0	0	86	0	0	0	0	0	1	1
1	Lower Londolovit	25	1	1	1	0	366		0	0	0	0	0	0	128	0	0	0	0	0	1	1
1	Lower Londolovit	31	2	1	1	0	360		0	0	0	0	0	0	105	0	0	0	0	0	1	1
1	Lower Londolovit	27	1	1	1	0	362		0	0	0	0	0	0	96	0	0	0	0	0	1	1
1	Lower Londolovit	27	1	1	1	0	365		0	0	0	0	0	0	134	0	0	0	0	0	1	1
13	Malal/Dot	5	2	1	1	0	368		0	0	0	0	0	0	108	0	0	0	0	0	0	0
13	Malal/Dot	12	1	1	1	0	366		0	0	0	0	0	0	126	0	0	0	0	0	0	0
13	Malal/Dot	24	2	1	1	0	365		0	0	0	0	0	0	115	0	0	0	0	0	0	0
13	Malal/Dot	2	2	1	1	0			0	0	0	0	0	0	112	0	0	0	0	0	0	0
13	Malal/Dot	60	2	1	1	0	356		0	0	0	0	0	0	124	0	0	0	0	0	0	0
13	Malal/Dot	9	1	1	1	0	366		0	0	0	0	0	0	127	0	0	0	0	0	0	0
13	Malal/Dot	59	1	1	1	0	352		0	0	0	0	0	0	113	1	0	1	0	0	1	0
13	Malal/Dot	27	2	1	1	0	363		0	0	0	0	0	0	111	0	0	0	0	0	1	1
13	Malal/Dot	1	2	1	1	0	361		0	0	0	0	0	0	99	0	0	0	0	0	1	1
13	Malal/Dot	6	2	1	1	0	367		0	0	0	0	0	0	9	0	0	0	0	0	0	0
13	Malal/Dot	14	1	1	1	0	368		0	0	0	0	0	0	11	0	0	0	0	0	0	0
13	Malal/Dot	11	2	1	1	0	362		0	0	0	0	0	0	14	0	0	0	0	0	0	0
13	Malal/Dot	37	2	1	1	0	368		0	0	0	0	0	0	117	0	0	0	0	0	0	0
13	Malal/Dot	4	2	1	1	0	360		2	0	0	0	0	0	92	1	1	1	0	0	5	1
13	Malal/Dot	6	2	1	1	0	360		0	0	0	0	0	0	109	1	0	1	0	0	5	1
13	Malal/Dot	27	2	1	1	0	368		0	0	0	0	0	0	6	1	0	0	0	0	5	1
13	Malal/Dot	1	2	0	1	0	356		0	0	0	0	0	0	7	1	0	1	0	0	5	1
13	Malal/Dot	27	2	1	1	0	353		0	0	0	0	0	0	92	1	1	1	0	0	5	1
13	Malal/Dot	3	2	1	1	0	365		0	0	0	0	0	0	99	0	0	0	0	0	5	1
13	Malal/Dot	73	1	1	1	0	364		0	0	0	0	0	0	132	0	0	0	0	0	5	1
13	Malal/Dot	27	1	1	1	0	355		0	0	0	0	0	0	106	0	0	0	0	0	0	0
13	Malal/Dot	5	1	1	1	0	365		0	0	0	0	0	0	113	0	0	0	0	0	0	0
13	Malal/Dot	45	1	1	1	0	364		0	0	0	0	0	0	138	0	0	0	0	0	0	0
13	Malal/Dot	4	1	1	1	0	368		0	0	0	0	0	0	111	0	0	0	0	0	0	0
13	Malal/Dot	29	2	1	1	0	395		0	0	0	0	0	0	117	0	0	0	0	0	0	0
13	Malal/Dot	31	2	1	1	0	366		0	0	0	0	0	0	86	0	0	0	0	0	0	0
13	Malal/Dot	30	2	1	1	0	369		0	0	0	0	0	0	125	0	0	0	0	0	0	0
13	Malal/Dot	64	2	1	1	0	350		0	0	0	0	0	0	111	0	0	0	0	0	0	0
13	Malal/Dot	60	1	1	1	0	354		0	0	0	0	0	0	123	0	0	0	0	0	0	0
13	Malal/Dot	43	1	1	1	0	364		0	0	0	0	0	0	105	0	0	0	0	0	0	0
13	Malal/Dot	80	2	1	1	0	365		0	0	0	0	0	0	105	0	0	0	0	0	0	0
13	Malal/Dot	80	2	1	1	0	360		0	0	0	0	0	0	125	0	0	0	0	0	0	0
13	Malal/Dot	22	2	1	1	0	374		0	0	0	0	0	0	114	0	0	0	0	0	0	0
13	Malal/Dot	45	2	1	1	0	360		0	0	0	0	0	0	125	0	0	0	0	0	0	0
13	Malal/Dot	19	2	1	1	1	367		0	0	0	0	0	0	105	0	0	0	0	0	0	0
13	Malal/Dot	46	2	1	1	1	369		0	0	0	0	0	0	111	0	0	0	0	0	0	0
13	Malal/Dot	18	2	1	1	1	358		0	0	0	0	0	0	118	0	0	0	0	0	0	0
13	Malal/Dot	18	2	1	1	0	368		0	0	0	0	0	0	117	0	0	0	0	0	0	0
13	Malal/Dot	59	1	1	1	0	364		0	0	0	0	0	0	106	0	0	0	0	0	0	0
13	Malal/Dot	55	1	1	0	0	362		0	0	0	0	0	0	116	0	0	0	0	0	0	0
13	Malal/Dot	38	2	1	1	0	359		0	0	0	0	0	0	113	0	0	0	0	0	0	0
12	Malie	24	2	1	1	0	377		0	0	0	0	0	0	101	0	0	0	0	0	0	0
12	Malie	1	2	1	1	0	362		0	0	0	0	0	0	112	0	0	0	0	0	0	0
12	Malie	43	2	1	1	0	366		0	0	0	0	0	0	82	0	0	0	0	0	0	0
12	Malie	16	1	1	1	0	361		0	0	0	0	0	0	125	1	1	0	0	0	2	1
12	Malie	31	1	1	1	0	365		0	0	0	0	0	0	93	1	1	0	0	0	2	1
12	Malie	43	1	1	1	0	366		0	0	0	0	0	0	82	0	0	0	0	0	2	1
12	Malie	6	1	1	1	0	367		0	0	0	0	0	0	81	0	0	0	0	0	0	0
12	Malie	25	1	1	1	0	362		0	0	0	0	0	0	147	0	0	0	0	0	0	0
12	Malie	50	2	1	1	0	359		0	0	0	0	0	0	73	0	0	0	0	0	0	0
12	Malie	38	2	1	1	0	357		0	0	0	0	0	0	107	0	0	0	0	0	0	0
12	Malie	26	2	1	1	0	364		0	0	0	0	0	0	12	0	0	0	0	0	0	0
12	Malie	43	2	1	1	0	360		0	0	0	0	0	0	83	0	0	0	0	0	0	0
12	Malie	23	1	1	1	1	364		0	0	0	0	0	0	124	0	0	0	0	0	0	0
12	Malie	25	1	1	1	0	365		0	0	0	0	0	0	129	0	0	0	0	0	0	0
12	Malie	58	2	1	1	0	367		0	0	0	0	0	0	96	0	0	0	0	0	0	0
12	Malie	60	1	1	1	0	364		0	0	0	0	0	0	144	0	0	0	0	0	0	0
12	Malie	4	1	1	1	1	366		0	0	0	0	0	0	83	0	0	0	0	0	0	0
12	Malie	23	2	1	1	1	367		0	0	0	0	0	0	114	0	0	0	0	0	0	0
12	Malie	1	2	1	1	1	360		0	0	0	0	0	0	8	0	0	0	0	0	0	0
12	Malie	13	2	1	1	0	350		2	1	0	6494	0	0	73	1	1	1	0	0	3	1
12	Malie	22	1	1	1	0	364		0	0	0	0	0	0	133	1	1	0	0	0	3	1
12	Malie	41	2	1	1	0	363		0	0	0	0	0	0	109	1	1	0	0	0	3	1
12	Malie	22	1	1	1	0	360		0	0	0	0	0	0	145	0	0	0	0	0	3	1
12	Malie	64	1	1	1	0	358		0	0	0	0	0	0	134	0	0	0	0	0	3	1
12	Malie	23	1	1	1	0	368		0	1	454	0	0	0	124	0	0	0	0	0	3	1
12	Malie	5	2	1	1	0	363		0	0	0	0	0	0	114	0	0	0	0	0	3	1
12	Malie	10	1	1	1	0	365		0	0	0	0	0	0	102	0	0	0	0	0	3	1
12	Malie	6	1	1	1	0	382		0	0	0	0	0	0	91	0	0	0	0	0	3	1
12	Malie	3	1	1	1	0	373		0	0	0	0	0	0	82	0	0	0	0	0	3	1
12	Malie	5	1	1	1	0	357		0	0	0	0	0	0	108	0	0	0	0	0	0	0
12	Malie	60	2	1	1	0	360		0	0	0	0	0	0	132	0	0	0	0	0	0	0
12	Malie	3	2	1	1	0	369		0	0	0	0	0	0	10	0	0	0	0	0	0	0
12	Malie	35	2	1	1	0	365		0	0	0	0	0	0	103	0	0	0	0	0	0	0
12	Malie	29	1	1	0	0	364		0	0	0	0	0	0	148	0	0	0	0	0	0	0
12	Malie	56	1	1	1	0	366		0	0	0	0	0	0	106	0	0	0	0	0	0	0
12	Malie	40	1	1	1	0	358		0	0	0	0	0	0	126	0	0	0	0	0	0	0
12	Malie	19	2	1	1	0	368		0	0	0	0	0	0	99	0	0	0	0	0	0	0
12	Malie	81	1	1	1	0	365		0	0	0	0	0	0	132	0	0	0	0	0	0	0
12	Malie	12	1	1	1	0	368		0	0	0	0	0	0	12	0	0	0	0	0	0	0
12	Malie	76	2	1	1	0	369		0	0	0	0	0	0	79	0	0	0	0	0	0	0
12	Malie	10	2	1	1	0	368		0	0	0	0	0	0	122	0	0	0	0	0	0	0
12	Malie	48	1	1	1	0	354		0	0	0	0	0	0	108	0	0	0	0	0	0	0
12	Malie	16	2	1	1	1	363		0	0	0	0	0	0	131	1	0	1	0	0	1	0
12	Malie	5	2	1	1	1	370		0	0	0	0	0	0	101	0	0	0	0	0	1	1
12	Malie	35	2	1	1	1	370		0	0	0	0	0	0	106	0	0	0	0	0	1	1
12	Malie	8	2	1	1	0	371		0	0	0	0	0	0	106	1	0	1	0	0	1	0
12	Malie	14	2	1	1	0	365		0	0	0	0	0	0	107	0	0	0	0	0	1	1
12	Malie	31	2	1	1	1	363		0	0	0	0	0	0	108	0	0	0	0	0	1	1
12	Malie	22	2	1	1	1	361	0	0	0	0	0	0	0	14	1	1	0	0	0	1	0
12	Malie	30	1	1	1	1	363	0	0	0	0	0	0	0	167	0	0	0	0	0	1	1
12	Malie	43	1	1	1	0	359	0	0	0	0	0	0	0	131	0	0	0	0	0	0	0
12	Malie	26	1	1	1	0	368	0	0	0	0	0	0	0	122	0	0	0	0	0	0	0
12	Malie	36	2	1	1	0	358	0	0	0	0	0	0	0	124	0	0	0	0	0	0	0
12	Malie	6	1	1	1	0	366	0	0	0	0	0	0	0	109	0	0	0	0	0	0	0
12	Malie	20	1	1	1	0	363	0	0	0	0	0	0	0	16	0	0	0	0	0	0	0
12	Malie	39	1	1	1	0	363	0	0	0	0	0	0	0	124	0	0	0	0	0	0	0
12	Malie	7	1	1	1	0	365	0	0	0	0	0	0	0		0	0	0	0	0	0	0
12	Malie	72	1	1	1	0	358	0	0	0	0	0	0	0	45	0	0	0	0	0	0	0
12	Malie	17	2	1	1	0	367	0	0	0	0	0	0	0		0	0	0	0	0	0	0
12	Malie	55	1	1	1	0	364	0	0	0	0	0	0	0	11	0	0	0	0	0	0	0
12	Malie	5	1	1	1	0	367	0	0	0	0	0	0	0		0	0	0	0	0	0	0
12	Malie	54	2	1	1	0	358	0	0	0	0	0	0	0	86	0	0	0	0	0	0	0
12	Malie	21	2	1	1	0	362	0	0	0	0	0	0	0		0	0	0	0	0	0	0
12	Malie	13	1	1	1	0	360	0	0	0	0	0	0	0		0	0	0	0	0	0	0
12	Malie	10	2	1	1	0	363	0	0	0	0	0	0	0		0	0	0	0	0	0	0
12	Malie	50	1	1	1	0	358	0	0	0	0	0	0	0		0	0	0	0	0	0	0
12	Malie	19	2	1	1	1	361	0	0	0	0	0	0	0		0	0	0	0	0	0	0
12	Malie	56	1	1	1	0	358	0	0	0	0	0	0	0		0	0	0	0	0	0	0
12	Malie	45	2	1	1	0	365	0	0	0	0	0	0	0		0	0	0	0	0	0	0
12	Malie	9	2	1	1	0	366	0	0	0	0	0	0	0		0	0	0	0	0	0	0
12	Malie	24	2	1	1	0	372	0	0	0	0	0	0	0		0	0	0	0	0	0	0
12	Malie	25	2	1	1	0	353	0	0	0	0	0	0	0		0	0	0	0	0	0	0
12	Malie	34	2	1	1	0	368	0	0	0	0	0	0	0		0	0	0	0	0	0	0
12	Malie	1	1	1	1	0	366	0	0	0	0	0	0	0		0	0	0	0	0	0	0
12	Malie	38	1	1	1	0	355	0	0	0	0	0	0	0		1	1	0	0	0	1	0
12	Malie	8	2	1	1	0	370	0	0	1	0	207	0	0		1	0	1	0	0	1	0
12	Malie	52	2	1	1	0	361	0	0	0	0	0	0	0		0	0	0	0	0	1	1
12	Malie	24	2	1	1	0	366	0	0	0	0	0	0	0		0	0	0	0	0	0	0
12	Malie	17	1	1	1	0	363	0	0	0	0	0	0	0		0	0	0	0	0	0	0
12	Malie	5	1	1	1	0	362	0	0	0	0	0	0	0		0	0	0	0	0	0	0
12	Malie	7	2	1	1	0	364	0	0	0	0	0	0	0		0	0	0	0	0	0	0
12	Malie	29	2	1	1	0	365	0	0	0	0	0	0	0		0	0	0	0	0	0	0
12	Malie	3	2	1	1	0	366	0	0	0	0	0	0	0		0	0	0	0	0	0	0
12	Malie	38	2	1	1	0	366	0	0	0	0	0	0	0		1	0	1	0	0	1	0
12	Malie	10	2	1	1	0	366	0	0	0	0	0	0	0		0	0	0	0	0	1	1
12	Malie	26	2	1	1	0	367	0	0	0	0	0	0	0		0	0	0	0	0	1	1
1	Marahum GovHouses	10	1	1	1	0	364		0	1	0	853	0	0	121	1	0	1	0	0	1	0
1	Marahum GovHouses	32	2	1	1	0	361		0	0	0	0	0	0	106	0	0	0	0	0	1	1
1	Marahum GovHouses	32	2	1	1	0	371		0	0	0	0	0	0	109	0	0	0	0	0	1	1
1	Marahum GovHouses	5	2	1	1	0	368		0	0	0	0	0	0	115	0	0	0	0	0	1	1
1	Marahum GovHouses	54	1	1	1	0	362		0	0	0	0	0	0	148	0	0	0	0	0	0	0
1	Marahum GovHouses	26	2	1	1	0	367		0	0	0	0	0	0	12	0	0	0	0	0	0	0
1	Marahum GovHouses	18	1	1	1	0	358		0	0	0	0	0	0	144	0	0	0	0	0	0	0
1	Marahum GovHouses	22	1	0	1	0	360		0	0	0	0	0	0	127	0	0	0	0	0	0	0
1	Marahum GovHouses	53	1	0	1	0	350		0	0	0	0	0	0	98	0	0	0	0	0	0	0
1	Marahum GovHouses	36	1	1	1	0	368		0	0	0	0	0	0	152	0	0	0	0	0	0	0
1	Marahum GovHouses	12	2	1	1	0	366		0	0	0	0	0	0	12	0	0	0	0	0	0	0
1	Marahum GovHouses	13	1	1	1	0	364		0	0	0	0	0	0	123	0	0	0	0	0	0	0
1	Marahum GovHouses	42	2	1	1	0	366		2	0	0	0	0	0	92	0	0	0	0	0	0	0
1	Marahum GovHouses	20	2	1	1	0	366		0	0	0	0	0	0	121	0	0	0	0	0	0	0
1	Marahum GovHouses	25	1	1	1	0	367		0	0	0	0	0	0	131	0	0	0	0	0	0	0
1	Marahum GovHouses	12	1	1	1	0	362		0	0	0	0	0	0	123	0	0	0	0	0	0	0
1	Marahum GovHouses	29	1	1	1	0	362		0	0	0	0	0	0	98	0	0	0	0	0	0	0
1	Marahum GovHouses	26	1	0	0	0	352		0	1	492	0	0	0	124	0	0	0	0	0	0	0
1	Marahum GovHouses	20	1	1	0	0	358		0	0	0	0	0	0	124	0	0	0	0	0	0	0
1	Marahum GovHouses	58	1	1	0	0	350		0	0	0	0	0	0	115	0	0	0	0	0	0	0
1	Marahum GovHouses	5	2	1	1	0	364		0	0	0	0	0	0	101	0	0	0	0	0	0	0
1	Marahum GovHouses	30	2	1	0	0	366		0	0	0	0	0	0	12	0	0	0	0	0	0	0
1	Marahum GovHouses	58	2	1	1	0	365		0	0	0	0	0	0	124	0	0	0	0	0	0	0
1	Marahum GovHouses	22	2	1	1	0	369		0	0	0	0	0	0	111	0	0	0	0	0	0	0
1	Marahum GovHouses	19	1	1	1	0	366		0	0	0	0	0	0	15	0	0	0	0	0	0	0
1	Marahum GovHouses	28	2	1	1	0	371		0	0	0	0	0	0	121	0	0	0	0	0	0	0
1	Marahum GovHouses	7	2	1	1	0	362		0	0	0	0	0	0	109	0	0	0	0	0	0	0
1	Marahum GovHouses	26	1	1	1	0	358		0	0	0	0	0	0	143	0	0	0	0	0	0	0
1	Marahum GovHouses	14	1	1	1	0	361		0	0	0	0	0	0	128	0	0	0	0	0	0	0
1	Marahum GovHouses	40	2	0	0	0	361		0	0	0	0	0	0	102	0	0	0	0	0	0	0
1	Marahum GovHouses	3	1	0	0	0	364		0	0	0	0	0	0	10	0	0	0	0	0	0	0
1	Marahum GovHouses	18	2	1	1	0	369		0	0	0	0	0	0	98	0	0	0	0	0	0	0
3	Matakues	5	2	1	1	1	363	0	0	0	0	0	0	0		0	0	0	0	0	0	0
3	Matakues	14	2	1	1	0	365	0	0	0	0	0	0	0		0	0	0	0	0	0	0
3	Matakues	17	2	1	1	0	360	0	0	0	0	0	0	0		0	0	0	0	0	0	0
3	Matakues	54	1	1	1	0	356	0	0	0	0	0	0	0		0	0	0	0	0	0	0
3	Matakues	44	2	1	1	0	358	0	0	0	0	0	0	0		0	0	0	0	0	0	0
3	Matakues	13	1	1	1	0	369	0	0	0	0	0	0	0		0	0	0	0	0	0	0
3	Matakues	54	2	1	1	0	362	0	0	0	0	0	0	0		0	0	0	0	0	0	0
3	Matakues	22	2	1	1	1	368	0	0	0	0	0	0	0		0	0	0	0	0	0	0
3	Matakues	2	2	1	1	1	368	0	0	0	0	0	0	0		0	0	0	0	0	0	0
3	Matakues	10	1	1	1	1	365	0	0	0	0	0	0	0		1	1	0	0	0	3	1
3	Matakues	5	1	1	1	1	371	1	1	1	6788	0	0	0		1	1	0	0	0	3	1
3	Matakues	6	1	1	1	1	363	0	0	0	0	0	0	0		1	1	0	0	0	3	1
3	Matakues	34	2	1	1	1	365	0	0	0	0	0	0	0		0	0	0	0	0	3	1
3	Matakues	57	1	1	1	0	367	0	0	1	0	134	0	0		1	0	1	0	0	1	0
3	Matakues	40	2	1	1	0	361	0	0	0	0	0	0	0		0	0	0	0	0	1	1
3	Matakues	5	2	1	1	0	365	0	0	0	0	0	0	0		0	0	0	0	0	1	1
3	Matakues	42	2	1	1	0	360	0	0	0	0	0	0	0		0	0	0	0	0	0	0
3	Matakues	45	1	1	1	0	359	0	0	0	0	0	0	0		0	0	0	0	0	0	0
3	Matakues	6	2	1	1	0	374	0	0	0	0	0	0	0		1	0	1	0	0	3	1
3	Matakues	15	1	1	1	0	367	0	1	1	62	0	0	0		1	1	1	0	0	3	1
3	Matakues	35	1	1	1	1	361	0	0	0	0	0	0	0		1	1	0	0	0	3	1
3	Matakues	31	2	1	1	1	360	0	0	0	0	0	0	0		0	0	0	0	0	3	1
3	Matakues	14	2	1	1	0	363	0	0	0	0	0	0	0		0	0	0	0	0	3	1
3	Matakues	4	2	1	1	0	365	0	1	0	0	0	0	0		0	0	0	0	0	3	1
3	Matakues	1	1	1	1	0	366	0	0	0	0	0	0	0		0	0	0	0	0	3	1
3	Matakues	18	2	1	1	1	364	0	0	0	0	0	0	0		1	0	1	0	0	1	0
3	Matakues	4	1	1	1	1	368	1	0	0	0	0	0	0		0	0	0	0	0	1	1
3	Matakues	11	2	1	1	1	372	0	0	0	0	0	0	0		0	0	0	0	0	1	1
3	Matakues	22	1	1	1	0	359	0	0	0	0	0	0	0		0	0	0	0	0	1	1
3	Matakues	45	2	1	1	1	367	0	0	0	0	0	0	0		0	0	0	0	0	1	1
3	Matakues	15	1	1	1	0	368	0	0	0	0	0	0	0		0	0	0	0	0	1	1
3	Matakues	50	1	1	1	0	358	0	0	0	0	0	0	0		0	0	0	0	0	1	1
3	Matakues	35	2	1	1	0	365	0	0	0	0	0	0	0		0	0	0	0	0	0	0
3	Matakues	29	2	1	1	0	365	0	0	0	0	0	0	0		1	0	0	1	0	2	1
3	Matakues	4	2	1	1	0	357	0	0	1	0	95	0	0		1	0	1	0	0	2	1
3	Matakues	22	2	1	1	0	361	0	0	0	0	0	0	0		1	0	1	1	0	1	0
3	Matakues	1	1	1	1	0	370	0	0	0	0	0	0	0		0	0	0	0	0	1	1
3	Matakues	8	1	1	1	0	368	0	0	0	0	0	0	0		1	1	1	0	0	1	0
3	Matakues	41	1	1	1	0	358	0	0	0	0	0	0	0		0	0	0	0	0	1	1
3	Matakues	9	2	1	1	0	368	0	0	0	0	0	0	0		0	0	0	0	0	1	1
3	Matakues	40	2	1	1	1	371	0	0	0	0	0	0	0		0	0	0	0	0	1	1
3	Matakues	27	2	1	1	1	360	0	0	0	0	0	0	0		0	0	0	0	0	0	0
3	Matakues	34	1	1	1	0	363	0	0	0	0	0	0	0		0	0	0	0	0	0	0
3	Matakues	25	2	1	1	0	366	0	0	0	0	0	0	0		1	1	0	0	0	1	0
3	Matakues	45	2	1	1	0	357	0	0	0	0	0	0	0		0	0	0	0	0	1	1
3	Matakues	50	1	1	1	0	358	0	0	0	0	0	0	0		0	0	0	0	0	1	1
3	Matakues	27	1	0	0	0	360	0	0	0	0	0	0	0		0	0	0	0	0	1	1
3	Matakues	27	1	1	1	0	363	0	0	0	0	0	0	0		0	0	0	0	0	1	1
3	Matakues	2	1	1	1	1	359	0	0	0	0	0	0	0		1	0	1	0	0	1	0
3	Matakues	31	2	1	1	0	355	0	0	0	0	0	0	0		0	0	0	0	0	1	1
3	Matakues	16	2	1	1	0	364	0	0	0	0	0	0	0		0	0	0	0	0	1	1
3	Matakues	32	1	1	1	0	363	0	0	0	0	0	0	0		0	0	0	0	0	0	0
3	Matakues	34	2	1	1	1	354	0	0	0	0	0	0	0		1	0	1	0	0	2	1
3	Matakues	48	1	1	1	0	358	0	0	0	0	0	0	0		1	0	1	0	0	2	1
3	Matakues	1	2	1	1	1	352	0	0	0	0	0	0	0		0	0	0	0	0	2	1
3	Matakues	19	2	1	1	1	368	0	0	0	0	0	0	0		0	0	0	0	0	2	1
3	Matakues	50	1	1	1	1	360	0	0	0	0	0	0	0		1	0	1	0	0	1	0
3	Matakues	45	2	1	1	1	353	3	0	0	0	0	0	0		0	0	0	0	0	1	1
3	Matakues	26	1	1	0	0	364	0	0	0	0	0	0	0		1	0	1	0	0	2	1
3	Matakues	25	2	1	1	0	369	0	0	0	0	0	0	0		1	1	0	0	0	2	1
3	Matakues	40	2	1	1	0	367	0	0	0	0	0	0	0		0	0	0	0	0	2	1
3	Matakues	50	2	1	1	0	356	0	0	0	0	0	0	0		1	1	0	0	0	1	0
3	Matakues	24	1	1	0	0	362	0	0	0	0	0	0	0		0	0	0	0	0	0	0
3	Matakues	42	2	1	1	1	362	0	0	0	0	0	0	0		0	0	0	0	0	0	0
3	Matakues	19	2	1	1	0	368	0	0	0	0	0	0	0		1	0	1	0	0	1	0
3	Matakues	2	1	1	1	0	363	0	0	1	0	1789	0	0		1	1	1	0	0	1	0
3	Matakues	21	2	1	1	0	370	0	0	0	0	0	0	0		0	0	0	0	0	1	1
13	Matatokuen	5	1	1	1	1	365	0	0	0	0	0	0	0	123	0	0	0	0	0	0	0
13	Matatokuen	13	2	1	1	1	359	0	0	0	0	0	0	0		0	0	0	0	0	0	0
13	Matatokuen	40	1	1	1	1	361	0	0	0	0	0	0	0	152	0	0	0	0	0	0	0
13	Matatokuen	8	2	1	1	1	357	0	0	0	0	0	0	0	117	0	0	0	0	0	0	0
13	Matatokuen	18	1	1	1	0	356	0	0	0	0	0	0	0	13	0	0	0	0	0	0	0
13	Matatokuen	36	2	1	1	1	366	0	0	0	0	0	0	0	117	0	0	0	0	0	0	0
13	Matatokuen	55	2	1	1	0	367	0	0	0	0	0	0	0		1	0	1	0	0	1	0
13	Matatokuen	31	2	1	1	0	361	0	0	0	0	0	0	0	131	0	0	0	0	0	1	1
13	Matatokuen	47	1	1	1	1	354	0	0	0	0	0	0	0		1	0	1	0	0	2	1
13	Matatokuen	13	1	1	1	0	364	0	0	0	0	0	0	0		1	1	0	0	0	2	1
13	Matatokuen	32	2	1	1	1	362	0	0	0	0	0	0	0		0	0	0	0	0	2	1
13	Matatokuen	10	1	1	1	1	375	0	0	0	0	0	0	0		0	0	0	0	0	2	1
13	Matatokuen	3	2	1	1	0	369	2	0	0	0	0	0	0		0	0	0	0	0	2	1
13	Matatokuen	1	2	1	1	1	362	1	0	0	0	0	0	0		0	0	0	0	0	2	1
13	Matatokuen	5	1	1	1	0	361	0	0	0	0	0	0	0		0	0	0	0	0	2	1
13	Matatokuen	34	1	0	1	0	353	0	0	0	0	0	0	0	137	1	0	1	0	0	1	0
13	Matatokuen	5	1	1	1	1	361	0	0	0	0	0	0	0	10	0	0	0	0	0	1	1
13	Matatokuen	30	2	1	1	1	353	0	0	0	0	0	0	0	137	0	0	0	0	0	1	1
13	Matatokuen	25	1	1	1	0	361	0	0	0	0	0	0	0	139	0	0	0	0	0	0	0
13	Matatokuen	30	2	1	1	0	361	0	0	0	0	0	0	0	106	1	0	1	0	0	2	1
13	Matatokuen	7	2	1	1	0	361	0	0	0	0	0	0	0	11	1	0	1	0	0	2	1
13	Matatokuen	25	2	1	1	0	362	0	0	0	0	0	0	0	127	0	0	0	0	0	2	1
13	Matatokuen	7	2	1	1	0	358	0	0	0	0	0	0	0	11	0	0	0	0	0	2	1
13	Matatokuen	43	2	1	1	0	368	0	0	0	0	0	0	0	106	0	0	0	0	0	2	1
13	Matatokuen	3	2	1	1	0	357	0	0	0	0	0	0	0	104	0	0	0	0	0	2	1
13	Matatokuen	80	2	0	1	0	356	0	0	0	0	0	0	0	116	0	0	0	0	0	2	1
13	Matatokuen	1	1	1	1	0	354	0	0	0	0	0	0	0	76	0	0	0	0	0	2	1
13	Matatokuen	50	2	1	1	0	361	0	0	0	0	0	0	0	116	0	0	0	0	0	0	0
13	Matatokuen	80	1	1	1	0	367	0	0	0	0	0	0	0	143	0	0	0	0	0	0	0
13	Matatokuen	2	1	1	1	1	367	0	0	0	0	0	0	0	111	0	0	0	0	0	0	0
13	Matatokuen	31	2	1	1	1	364	0	0	0	0	0	0	0	114	0	0	0	0	0	0	0
13	Matatokuen	47	2	1	1	0	364	0	0	0	0	0	0	0	114	0	0	0	0	0	0	0
13	Matatokuen	50	2	1	1	0	366	0	0	0	0	0	0	0	126	0	0	0	0	0	0	0
13	Matatokuen	16	1	1	1	0	358	0	0	0	0	0	0	0	123	0	0	0	0	0	0	0
13	Matatokuen	17	2	1	1	0	361	0	0	0	0	0	0	0	121	0	0	0	0	0	0	0
13	Matatokuen	52	2	1	1	0	365	0	0	0	0	0	0	0	114	0	0	0	0	0	0	0
13	Matatokuen	61	2	1	1	0	358	0	0	0	0	0	0	0	123	0	0	0	0	0	0	0
13	Matatokuen	41	1	1	1	0	360	0	0	0	0	0	0	0		0	0	0	0	0	0	0
13	Matatokuen	40	2	0	1	0	364	0	0	0	0	0	0	0		0	0	0	0	0	0	0
13	Matatokuen	1	2	1	1	0	371	0	0	0	0	0	0	0		0	0	0	0	0	0	0
13	Matatokuen	27	2	1	1	1	367	0	0	0	0	0	0	0	97	0	0	0	0	0	0	0
14	Mosoi	16	1	1	1	0	363	0	1	1	0	0	0	0	113	1	1	0	0	0	2	1
14	Mosoi	40	1	1	1	0	362	0	0	0	0	0	0	0	131	1	0	1	0	0	2	1
14	Mosoi	70	1	1	1	0	364	1	0	0	0	0	0	0	74	0	0	0	0	0	2	1
14	Mosoi	62	2	1	1	1	350	0	0	0	0	0	0	0	119	0	0	0	0	0	2	1
14	Mosoi	25	2	1	1	1	369	0	0	0	0	0	0	0	105	0	0	0	0	0	2	1
14	Mosoi	13	2	1	1	0	363	0	0	0	0	0	0	0	119	0	0	0	0	0	2	1
14	Mosoi	56	1	1	1	0	356	0	0	0	0	0	0	0		1	1	0	0	0	1	0
14	Mosoi	12	2	1	1	0	366	0	0	0	0	0	0	0		0	0	0	0	0	1	1
14	Mosoi	14	1	1	1	0	365	0	0	0	0	0	0	0		0	0	0	0	0	1	1
14	Mosoi	48	2	1	1	0	368	0	0	0	0	0	0	0		0	0	0	0	0	1	1
14	Mosoi	17	1	1	1	0	361	0	0	0	0	0	0	0		0	0	0	0	0	1	1
14	Mosoi	7	1	1	1	0	362	0	0	0	0	0	0	0		0	0	0	0	0	1	1
14	Mosoi	22	2	1	1	1	366	0	0	0	0	0	0	0	119	0	0	0	0	0	1	1
14	Mosoi	19	1	1	1	0	367	0	0	0	0	0	0	0		0	0	0	0	0	1	1
14	Mosoi	39	1	1	1	0	363	0	0	0	0	0	0	0	132	1	1	1	0	0	1	0
14	Mosoi	5	2	1	1	1	362	0	0	0	0	0	0	0	11	0	0	0	0	0	1	1
14	Mosoi	6	2	1	1	1	361	0	0	0	0	0	0	0	114	0	0	0	0	0	1	1
14	Mosoi	9	1	1	1	1	360	0	0	0	0	0	0	0	107	0	0	0	0	0	1	1
14	Mosoi	65	2	1	1	0	365	0	0	0	0	0	0	0		1	1	0	0	0	1	0
14	Mosoi	6	1	1	1	0	360	2	0	0	0	0	0	0		0	0	0	0	0	1	1
14	Mosoi	2	2	1	1	1	357	0	0	0	0	0	0	0		0	0	0	0	0	0	0
14	Mosoi	39	2	1	1	1	361	0	0	0	0	0	0	0		0	0	0	0	0	0	0
14	Mosoi	40	1	0	1	0	363	0	0	0	0	0	0	0		0	0	0	0	0	0	0
14	Mosoi	10	1	1	1	0	362	0	1	1	136	0	0	0	81	1	1	0	0	0	1	0
14	Mosoi	39	2	1	1	0	366	0	0	0	0	0	0	0	87	0	0	0	0	0	1	1
14	Mosoi	7	1	1	1	0	364	0	0	0	0	0	0	0	124	0	0	0	0	0	1	1
14	Mosoi	59	1	1	1	0	370	0	0	0	0	0	0	0	119	0	0	0	0	0	0	0
6	Pangoh/Palie	10	1	1	1	0	371	0	0	0	0	0	0	0		0	0	0	0	0	0	0
6	Pangoh/Palie	11	1	1	1	0	367	0	0	0	0	0	0	0		0	0	0	0	0	0	0
6	Pangoh/Palie	7	2	1	1	0	371	0	0	0	0	0	0	0		0	0	0	0	0	0	0
6	Pangoh/Palie	34	2	1	1	0	370	0	0	0	0	0	0	0		0	0	0	0	0	0	0
6	Pangoh/Palie	14	1	1	1	0	368	0	0	0	0	0	0	0		0	0	0	0	0	0	0
6	Pangoh/Palie	4	1	1	1	0	368	0	0	0	0	0	0	0		0	0	0	0	0	0	0
6	Pangoh/Palie	3	2	1	1	0	374	0	0	0	0	0	0	0		0	0	0	0	0	0	0
6	Pangoh/Palie	74	2	1	1	1	357	0	0	0	0	0	0	0		0	0	0	0	0	0	0
6	Pangoh/Palie	23	2	1	1	0	364	0	0	0	0	0	0	0		0	0	0	0	0	0	0
6	Pangoh/Palie	49	2	1	1	0	364	0	0	0	0	0	0	0	125	0	0	0	0	0	0	0
6	Pangoh/Palie	65	2	1	1	1	364	0	0	0	0	0	0	0	116	0	0	0	0	0	0	0
6	Pangoh/Palie	72	1	1	1	0	358	0	0	0	0	0	0	0	109	0	0	0	0	0	0	0
6	Pangoh/Palie	2	2	1	1	1	353	0	0	0	0	0	0	0	98	0	0	0	0	0	0	0
6	Pangoh/Palie	12	1	1	1	0	361	0	0	0	0	0	0	0	134	0	0	0	0	0	0	0
6	Pangoh/Palie	1	1	1	1	1	348	0	0	0	0	0	0	0	98	0	0	0	0	0	0	0
6	Pangoh/Palie	50	2	1	1	0	362	0	0	0	0	0	0	0	131	0	0	0	0	0	0	0
6	Pangoh/Palie	15	1	1	1	0	361	0	0	0	0	0	0	0	129	0	0	0	0	0	0	0
6	Pangoh/Palie	24	2	1	1	1	367	0	1	0	0	0	0	0	115	0	0	0	0	0	0	0
6	Pangoh/Palie	22	2	1	1	1	364	0	0	0	0	0	0	0	142	0	0	0	0	0	0	0
6	Pangoh/Palie	32	1	1	1	1	358	0	0	0	0	0	0	0	14	0	0	0	0	0	0	0
6	Pangoh/Palie	56	1	1	1	0	362	0	0	0	0	0	0	0	131	0	0	0	0	0	0	0
6	Pangoh/Palie	8	2	1	1	1	368	0	0	0	0	0	0	0	112	1	0	1	0	0	1	0
6	Pangoh/Palie	9	1	1	1	1	363	0	0	0	0	0	0	0	117	0	0	0	0	0	1	1
6	Pangoh/Palie	8	2	1	1	1	361	0	0	0	0	0	0	0	101	0	0	0	0	0	1	1
6	Pangoh/Palie	43	1	1	1	0	367	0	0	0	0	0	0	0	112	0	0	0	0	0	1	1
6	Pangoh/Palie	79	1	1	1	0	354	0	1	0	0	0	0	0	104	1	1	0	0	0	1	0
6	Pangoh/Palie	5	1	1	1	0	364	0	0	0	0	0	0	0	101	0	0	0	0	0	1	1
6	Pangoh/Palie	25	2	1	1	1	367	0	0	0	0	0	0	0	87	0	0	0	0	0	1	1
6	Pangoh/Palie	62	2	1	1	1	353	0	0	0	0	0	0	0	89	0	0	0	0	0	1	1
6	Pangoh/Palie	9	2	1	1	1	348	0	0	0	0	0	0	0	102	0	0	0	0	0	1	1
6	Pangoh/Palie	7	1	1	1	0	361	0	0	0	0	0	0	0	112	0	0	0	0	0	1	1
6	Pangoh/Palie	38	2	1	1	0	358	0	0	0	0	0	0	0	87	0	0	0	0	0	1	1
6	Pangoh/Palie	1	2	1	1	0	352	0	0	0	0	0	0	0	85	0	0	0	0	0	1	1
6	Pangoh/Palie	21	2	1	1	0	363	0	0	0	0	0	0	0	126	0	0	0	0	0	0	0
6	Pangoh/Palie	13	2	1	1	1	367	0	0	0	0	0	0	0	126	0	0	0	0	0	0	0
6	Pangoh/Palie	15	2	1	1	0	366	0	0	0	0	0	0	0	121	0	0	0	0	0	0	0
6	Pangoh/Palie	44	2	1	1	0	367	0	0	0	0	0	0	0	99	0	0	0	0	0	0	0
6	Pangoh/Palie	4	1	1	1	1	367	0	0	1	0	756	0	0		1	1	0	0	0	1	0
6	Pangoh/Palie	30	1	1	1	0	357	0	0	0	0	0	0	0		0	0	0	0	0	1	1
6	Pangoh/Palie	3	1	1	1	1	366	0	0	0	0	0	0	0		0	0	0	0	0	1	1
6	Pangoh/Palie	18	2	1	1	0	370	0	1	0	0	0	0	0		1	1	0	0	0	1	0
6	Pangoh/Palie	30	2	0	1	0	365	0	0	0	0	0	0	0		0	0	0	0	0	1	1
6	Pangoh/Palie	36	1	0	0	0	361	0	0	0	0	0	0	0		0	0	0	0	0	1	1
6	Pangoh/Palie	2	2	1	1	1	365	0	0	0	0	0	0	0		0	0	0	0	0	1	1
6	Pangoh/Palie	5	2	1	1	1	355	0	0	0	0	0	0	0		0	0	0	0	0	1	1
6	Pangoh/Palie	2	2	0	1	0	363	0	0	0	0	0	0	0		0	0	0	0	0	1	1
6	Pangoh/Palie	46	1	1	1	0	364	0	0	0	0	0	0	0		0	0	0	0	0	0	0
6	Pangoh/Palie	56	2	1	1	1	360	0	0	0	0	0	0	0		0	0	0	0	0	0	0
6	Pangoh/Palie	30	2	1	1	0	375	0	0	0	0	0	0	0		1	1	0	0	0	1	0
6	Pangoh/Palie	29	1	1	1	0	353	0	0	0	0	0	0	0		0	0	0	0	0	1	1
6	Pangoh/Palie	7	1	1	1	1	364	0	0	0	0	0	0	0		0	0	0	0	0	1	1
6	Pangoh/Palie	6	2	1	1	0	363	0	0	0	0	0	0	0		0	0	0	0	0	1	1
6	Pangoh/Palie	59	2	1	1	0	368	0	0	0	0	0	0	0		0	0	0	0	0	1	1
6	Pangoh/Palie	28	1	0	0	1	365	0	0	0	0	0	0	0		0	0	0	0	0	0	0
6	Pangoh/Palie	24	2	1	1	1	366	0	0	0	0	0	0	0		0	0	0	0	0	0	0
6	Pangoh/Palie	12	2	1	1	0	364	1	0	0	0	0	0	0		0	0	0	0	0	0	0
6	Pangoh/Palie	39	1	1	1	0	365	0	0	0	0	0	0	0		0	0	0	0	0	0	0
6	Pangoh/Palie	24	2	1	1	1	363	0	0	0	0	0	0	0		0	0	0	0	0	0	0
6	Pangoh/Palie	29	1	1	1	1	367	0	0	0	0	0	0	0		1	1	0	0	0	1	0
6	Pangoh/Palie	19	1	1	1	0	364	0	0	0	0	0	0	0		0	0	0	0	0	1	1
6	Pangoh/Palie	19	1	1	1	0	369	0	0	0	0	0	0	0		0	0	0	0	0	1	1
6	Pangoh/Palie	32	1	1	1	1	367	0	0	0	0	0	0	0		0	0	0	0	0	1	1
6	Pangoh/Palie	26	2	1	1	1	368	0	0	0	0	0	0	0		0	0	0	0	0	1	1
6	Pangoh/Palie	34	2	1	1	1	363	0	0	0	0	0	0	0		0	0	0	0	0	0	0
6	Pangoh/Palie	29	1	1	1	0	368	0	0	0	0	0	0	0		0	0	0	0	0	0	0
6	Pangoh/Palie	70	2	1	1	0	357	0	0	0	0	0	0	0		0	0	0	0	0	0	0
6	Pangoh/Palie	42	1	1	1	0	371	0	0	0	0	0	0	0		0	0	0	0	0	0	0
6	Pangoh/Palie	28	1	1	1	1	357	0	0	0	0	0	0	0		1	0	0	1	0	1	0
6	Pangoh/Palie	32	1	1	1	1	362	0	0	0	0	0	0	0		0	0	0	0	0	0	0
6	Pangoh/Palie	20	1	1	1	0	358	0	0	0	0	0	0	0		0	0	0	0	0	0	0
6	Pangoh/Palie	28	2	1	1	1	367	0	0	0	0	0	0	0		0	0	0	0	0	0	0
6	Pangoh/Palie	49	1	1	1	0	359	0	0	0	0	0	0	0		0	0	0	0	0	0	0
6	Pangoh/Palie	20	1	1	1	1	364	0	1	0	0	0	0	0		0	0	0	0	0	0	0
6	Pangoh/Palie	55	1	1	1	1	353	0	0	0	0	0	0	0		0	0	0	0	0	0	0
6	Pangoh/Palie	75	2	1	1	1	363	0	0	0	0	0	0	0		1	1	0	0	0	1	0
6	Pangoh/Palie	38	2	1	1	1	357	0	0	0	0	0	0	0		0	0	0	0	0	1	1
6	Pangoh/Palie	60	2	1	1	0	357	0	1	0	0	0	0	0		1	1	0	0	0	1	0
6	Pangoh/Palie	29	2	1	1	1	361	2	0	0	0	0	0	0		0	0	0	0	0	1	1
6	Pangoh/Palie	24	1	1	1	0	359	0	1	0	0	0	0	0		1	1	0	0	0	1	0
6	Pangoh/Palie	29	2	1	1	1	367	0	0	0	0	0	0	0		0	0	0	0	0	1	1
6	Pangoh/Palie	27	2	1	1	1	360	0	0	0	0	0	0	0		1	1	0	0	0	1	0
6	Pangoh/Palie	24	2	1	1	1	369	3	0	0	0	0	0	0		0	0	0	0	0	1	1
1	Potzlaka	20	2	1	1	0	365	0	0	0	0	0	0	0		0	0	0	0	0	0	0
1	Potzlaka	22	2	1	1	0	360	0	0	0	0	0	0	0		0	0	0	0	0	0	0
1	Potzlaka	20	1	1	1	1	364	0	0	0	0	0	0	0		0	0	0	0	0	0	0
1	Potzlaka	58	1	1	1	0	374	0	0	0	0	0	0	0		0	0	0	0	0	0	0
1	Potzlaka	14	2	1	1	1	357	0	0	0	0	0	0	0		0	0	0	0	0	0	0
1	Potzlaka	10	2	1	1	0	366	0	0	0	0	0	0	0		0	0	0	0	0	0	0
1	Potzlaka	24	1	1	1	0	364	1	0	0	0	0	0	0		0	0	0	0	0	0	0
1	Potzlaka	16	1	1	0	0	364	0	0	0	0	0	0	0		1	0	1	0	0	2	1
1	Potzlaka	42	1	1	1	0	353	0	0	0	0	0	0	0		1	1	0	0	0	2	1
1	Potzlaka	43	2	1	1	0	364	0	0	0	0	0	0	0		0	0	0	0	0	2	1
1	Potzlaka	5	2	1	1	0	366	0	0	0	0	0	0	0		0	0	0	0	0	2	1
1	Potzlaka	16	1	0	1	0	365	0	0	0	0	0	0	0		0	0	0	0	0	2	1
1	Potzlaka	6	2	1	1	0	362	0	0	0	0	0	0	0		0	0	0	0	0	2	1
1	Potzlaka	51	2	1	1	0	368	0	0	0	0	0	0	0		0	0	0	0	0	0	0
1	Potzlaka	7	1	1	1	0	366	0	0	0	0	0	0	0		0	0	0	0	0	0	0
1	Potzlaka	9	2	1	1	0	363	0	0	0	0	0	0	0		0	0	0	0	0	0	0
1	Potzlaka	9	2	1	1	0	366	0	0	0	0	0	0	0		0	0	0	0	0	0	0
1	Potzlaka	27	1	1	1	0	368	0	0	0	0	0	0	0		0	0	0	0	0	0	0
1	Potzlaka	57	1	1	1	0	365	0	0	0	0	0	0	0		0	0	0	0	0	0	0
1	Potzlaka	44	1	1	1	0	364	0	0	0	0	0	0	0		0	0	0	0	0	0	0
1	Potzlaka	13	2	1	1	0	365	0	0	0	0	0	0	0		0	0	0	0	0	0	0
1	Potzlaka	9	2	1	1	0	358	0	0	0	0	0	0	0		0	0	0	0	0	0	0
1	Potzlaka	44	2	1	1	0	365	0	0	0	0	0	0	0		0	0	0	0	0	0	0
1	Potzlaka	42	2	1	1	0	367	0	0	0	0	0	0	0		0	0	0	0	0	0	0
1	Potzlaka	1	1	1	1	0	365	0	0	0	0	0	0	0		0	0	0	0	0	0	0
1	Potzlaka	13	2	1	1	0	363	0	0	0	0	0	0	0		0	0	0	0	0	0	0
1	Potzlaka	1	2	1	1	0	361	1	0	0	0	0	0	0		0	0	0	0	0	0	0
1	Potzlaka	15	2	1	1	0	365	0	0	0	0	0	0	0		0	0	0	0	0	0	0
1	Potzlaka	5	2	1	1	0	359	0	0	0	0	0	0	0		0	0	0	0	0	0	0
1	Potzlaka	22	2	1	1	0	365	0	0	0	0	0	0	0		0	0	0	0	0	0	0
1	Potzlaka	17	2	1	1	0	364	0	0	0	0	0	0	0		0	0	0	0	0	0	0
1	Potzlaka	31	1	1	1	0	364	0	1	0	0	0	0	0		0	0	0	0	0	0	0
1	Potzlaka	9	2	1	1	0	360	0	0	0	0	0	0	0		0	0	0	0	0	0	0
2	Putput1	4	1	1	1	1	363	0	0	0	0	0	0	0		0	0	0	0	0	0	0
2	Putput1	56	2	1	1	1	358	0	0	0	0	0	0	0		0	0	0	0	0	0	0
2	Putput1	54	1	1	1	0	365	0	0	0	0	0	0	0		0	0	0	0	0	0	0
2	Putput1	48	2	1	1	0	358	0	0	0	0	0	0	0		1	0	1	0	0	2	1
2	Putput1	14	1	1	1	0	365	0	0	0	0	0	0	0		1	0	1	0	0	2	1
2	Putput1	20	2	1	1	0	366	0	0	0	0	0	0	0		0	0	0	0	0	2	1
2	Putput1	16	2	1	1	0	368	0	0	0	0	0	0	0		0	0	0	0	0	2	1
2	Putput1	53	1	1	1	0	355	0	0	0	0	0	0	0		0	0	0	0	0	2	1
2	Putput1	19	1	1	1	0	361	0	0	0	0	0	0	0		0	0	0	0	0	2	1
2	Putput1	8	2	1	1	0	358	0	0	0	0	0	0	0		0	0	0	0	0	2	1
2	Putput1	1	2	1	1	0	368	0	0	0	0	0	0	0		0	0	0	0	0	2	1
2	Putput1	11	2	1	1	0	364	0	0	0	0	0	0	0		0	0	0	0	0	2	1
2	Putput1	20	1	1	1	0	362	0	0	0	0	0	0	0		0	0	0	0	0	2	1
2	Putput1	64	1	1	1	0	363	0	0	0	0	0	0	0		1	0	1	0	0	1	0
2	Putput1	58	2	1	1	0	363	0	0	0	0	0	0	0		0	0	0	0	0	1	1
2	Putput1	13	1	1	1	0	363	0	0	0	0	0	0	0		0	0	0	0	0	1	1
2	Putput1	5	1	1	1	0	387	0	0	0	0	0	0	0		0	0	0	0	0	1	1
2	Putput1	18	2	1	1	0	370	0	0	0	0	0	0	0		0	0	0	0	0	0	0
2	Putput1	44	2	1	1	1	361	0	0	0	0	0	0	0		0	0	0	0	0	0	0
2	Putput1	65	2	1	1	1	358	0	0	0	0	0	0	0		0	0	0	0	0	0	0
2	Putput1	32	2	1	1	0	364	0	0	0	0	0	0	0		0	0	0	0	0	0	0
2	Putput1	9	2	1	0	0	360	0	0	0	0	0	0	0		0	0	0	0	0	0	0
2	Putput1	12	2	1	1	0	363	0	0	0	0	0	0	0		0	0	0	0	0	0	0
2	Putput1	45	1	1	1	0	351	0	0	0	0	0	0	0		0	0	0	0	0	0	0
2	Putput1	7	1	1	1	0	367	0	0	0	0	0	0	0		0	0	0	0	0	0	0
2	Putput1	15	2	1	1	0	367	0	0	0	0	0	0	0		0	0	0	0	0	0	0
2	Putput1	19	2	1	1	0	350	0	0	0	0	0	0	0		0	0	0	0	0	0	0
2	Putput1	40	2	1	1	1	362	0	0	0	0	0	0	0		0	0	0	0	0	0	0
2	Putput1	33	1	1	1	0	367	0	0	0	0	0	0	0		0	0	0	0	0	0	0
2	Putput1	28	2	1	1	0	367	0	0	0	0	0	0	0		0	0	0	0	0	0	0
2	Putput1	12	2	1	1	0	360	0	0	0	0	0	0	0		0	0	0	0	0	0	0
2	Putput1	38	1	1	1	0	363	0	0	0	0	0	0	0		0	0	0	0	0	0	0
2	Putput1	10	2	1	1	1	371	0	0	0	0	0	0	0		0	0	0	0	0	0	0
2	Putput1	5	1	1	1	1	364	0	0	0	0	0	0	0		0	0	0	0	0	0	0
2	Putput1	3	1	1	1	1	373	0	0	0	0	0	0	0		0	0	0	0	0	0	0
2	Putput1	28	2	1	1	1	367	0	0	0	0	0	0	0		0	0	0	0	0	0	0
2	Putput1	34	1	0	0	0	359	0	0	0	0	0	0	0		0	0	0	0	0	0	0
2	Putput1	38	1	1	1	0	356	0	0	0	0	0	0	0		0	0	0	0	0	0	0
2	Putput1	23	1	1	1	0	353	0	0	0	0	0	0	0		0	0	0	0	0	0	0
2	Putput1	26	2	1	1	1	345	0	0	0	0	0	0	0		1	0	1	0	0	2	1
2	Putput1	20	2	1	1	1	367	0	0	0	0	0	0	0		1	0	1	0	0	2	1
2	Putput1	30	2	1	1	0	364	0	0	0	0	0	0	0		0	0	0	0	0	2	1
2	Putput1	3	2	1	1	0	353	0	0	0	0	0	0	0		0	0	0	0	0	2	1
2	Putput1	1	1	1	1	1	351	0	0	0	0	0	0	0		0	0	0	0	0	2	1
2	Putput1	23	1	1	1	0	371	0	0	0	0	0	0	0		0	0	0	0	0	2	1
2	Putput1	21	1	1	1	0	363	0	0	0	0	0	0	0		0	0	0	0	0	0	0
2	Putput1	22	1	1	1	1	361	0	0	0	0	0	0	0		0	0	0	0	0	0	0
2	Putput1	3	2	1	1	1	363	0	0	0	0	0	0	0		0	0	0	0	0	0	0
2	Putput1	29	2	1	1	1	362	0	0	0	0	0	0	0		0	0	0	0	0	0	0
2	Putput1	37	2	1	1	0	366	0	0	0	0	0	0	0		1	1	0	0	0	1	0
2	Putput1	72	2	1	1	0	360	0	0	0	0	0	0	0		0	0	0	0	0	1	1
2	Putput1	24	2	1	1	0	367	0	0	0	0	0	0	0		0	0	0	0	0	0	0
2	Putput1	32	1	1	1	0	370	0	0	0	0	0	0	0		0	0	0	0	0	0	0
2	Putput1	29	2	1	1	0	362	0	0	0	0	0	0	0		0	0	0	0	0	0	0
2	Putput1	23	1	1	1	0	364	0	0	0	0	0	0	0		0	0	0	0	0	0	0
2	Putput1	53	1	1	1	0	359	0	0	0	0	0	0	0		0	0	0	0	0	0	0
2	Putput1	36	2	1	1	0	359	0	0	0	0	0	0	0		0	0	0	0	0	0	0
2	Putput1	52	1	1	1	1	358	0	0	0	0	0	0	0		1	0	1	0	0	1	0
2	Putput1	26	2	1	1	1	365	0	0	1	0	0	184	0		1	1	0	1	0	2	1
2	Putput1	82	2	1	1	0	365	0	0	0	0	0	0	0		1	1	0	0	0	2	1
2	Putput1	35	2	1	1	1	365	0	0	0	0	0	0	0		0	0	0	0	0	2	1
2	Putput1	88	1	1	1	0	360	0	0	0	0	0	0	0		0	0	0	0	0	2	1
2	Putput1	7	2	1	1	1	358	0	0	0	0	0	0	0		1	1	0	0	0	1	0
2	Putput1	4	1	1	1	1	356	0	0	0	0	0	0	0		0	0	0	0	0	1	1
2	Putput1	35	2	1	1	1	366	0	0	0	0	0	0	0		0	0	0	0	0	1	1
2	Putput1	9	1	1	1	1	367	0	0	0	0	0	0	0		0	0	0	0	0	1	1
2	Putput1	18	2	1	1	0	369	0	0	0	0	0	0	0		0	0	0	0	0	1	1
2	Putput1	27	1	1	1	0	361	0	0	0	0	0	0	0		0	0	0	0	0	0	0
2	Putput1	13	1	1	1	0	358	0	0	0	0	0	0	0		0	0	0	0	0	0	0
2	Putput1	5	1	1	1	0	354	0	0	0	0	0	0	0		0	0	0	0	0	0	0
2	Putput1	38	2	1	1	0	374	0	0	0	0	0	0	0		0	0	0	0	0	0	0
2	Putput1	12	2	1	1	0	368	0	0	0	0	0	0	0		0	0	0	0	0	0	0
2	Putput1	1	1	1	1	0	358	0	0	0	0	0	0	0		0	0	0	0	0	0	0
2	Putput1	25	2	1	1	0	367	0	0	0	0	0	0	0		0	0	0	0	0	0	0
2	Putput1	29	1	1	1	0	366	0	0	0	0	0	0	0		0	0	0	0	0	0	0
2	Putput1	42	2	1	1	0	365	0	0	0	0	0	0	0		0	0	0	0	0	0	0
2	Putput1	2	1	1	1	0	359	0	0	0	0	0	0	0		0	0	0	0	0	0	0
2	Putput1	23	1	1	1	0	367	0	0	0	0	0	0	0		1	0	1	0	0	2	1
2	Putput1	23	1	1	1	0	366	0	0	0	0	0	0	0		1	1	0	0	0	2	1
2	Putput1	18	1	1	1	1	366	0	0	0	0	0	0	0		0	0	0	0	0	2	1
2	Putput1	14	1	1	1	1	369	0	0	0	0	0	0	0		0	0	0	0	0	2	1
2	Putput1	5	1	1	1	0	369	0	0	0	0	0	0	0		0	0	0	0	0	0	0
2	Putput1	78	1	1	1	0	361	0	0	0	0	0	0	0		0	0	0	0	0	0	0
2	Putput1	4	1	1	1	0	366	0	0	0	0	0	0	0		0	0	0	0	0	0	0
2	Putput1	3	1	1	1	0	363	0	0	0	0	0	0	0		0	0	0	0	0	0	0
2	Putput1	23	2	1	1	0	359	0	0	0	0	0	0	0		0	0	0	0	0	0	0
2	Putput1	38	1	1	1	0	362	0	0	0	0	0	0	0		0	0	0	0	0	0	0
2	Putput1	21	2	1	1	1	366	0	0	0	0	0	0	0		0	0	0	0	0	0	0
2	Putput1	45	2	1	1	1	363	0	0	0	0	0	0	0		0	0	0	0	0	0	0
2	Putput1	5	2	1	1	0	364	0	0	0	0	0	0	0		0	0	0	0	0	0	0
2	Putput1	18	1	1	1	0	365	0	0	0	0	0	0	0		0	0	0	0	0	0	0
2	Putput1	34	2	1	1	0	362	0	0	0	0	0	0	0		0	0	0	0	0	0	0
2	Putput1	25	2	1	1	0	362	0	0	0	0	0	0	0		1	1	0	1	0	1	0
2	Putput1	21	2	1	1	0	363	0	0	0	0	0	0	0		0	0	0	0	0	1	1
2	Putput1	60	2	1	1	0	359	0	0	0	0	0	0	0		0	0	0	0	0	0	0
2	Putput1	5	1	1	1	0	362	0	0	0	0	0	0	0		0	0	0	0	0	0	0
2	Putput1	36	2	1	1	0	363	0	0	0	0	0	0	0		0	0	0	0	0	0	0
2	Putput1	9	1	1	1	0	365	0	0	0	0	0	0	0		0	0	0	0	0	0	0
2	Putput1	16	2	1	1	0	366	0	0	0	0	0	0	0		0	0	0	0	0	0	0
2	Putput1	13	2	1	1	0	354	0	0	0	0	0	0	0		0	0	0	0	0	0	0
[truncated: 915 more rows]

## Sheet: Entomology adult mosquitoes
HUMAN LANDING CATCHES							MOSQUITO INFECTION DATA
Collection_Time	IndoorOutdoor	Number_of_Mosquitoes	Mosquito_Species	Village			Village	Impact zone	Species	Pf	Pv	Mix
11-12am	Indoor	2	An. farauti	Kunaye 2			Kunaye 2	Mining	An. farauti	0	0	0
10-11pm	Indoor	1	An. farauti	Kunaye 2			Kunaye 2	Mining	An. farauti	0	0	0
7-8 pm	Indoor	1	An. farauti	Kunaye 2			Kunaye 2	Mining	An. farauti	0	0	0
6-7pm	Indoor	0	NA	Kunaye 2			Kunaye 2	Mining	An. farauti	0	0	0
8-9pm	Indoor	0	NA	Kunaye 2			Kunaye 2	Mining	An. farauti	0	0	0
9-10pm	Indoor	0	NA	Kunaye 2			Kunaye 2	Mining	An. farauti	0	0	0
12-1am	Indoor	0	NA	Kunaye 2			Kunaye 2	Mining	An. farauti	0	0	0
1-2am	Indoor	0	NA	Kunaye 2			Kunaye 2	Mining	An. farauti	0	0	0
2-3am	Indoor	0	NA	Kunaye 2			Kunaye 2	Mining	An. farauti	0	0	0
3-4am	Indoor	0	NA	Kunaye 2			Lienbel	Non-mining	An. punctulatus	0	0	0
4-5am	Indoor	0	NA	Kunaye 2			Lienbel	Non-mining	An. punctulatus	0	0	0
5-6am	Indoor	0	NA	Kunaye 2			Lienbel	Non-mining	An. punctulatus	0	0	0
8-9pm	Outdoor	1	An. farauti	Kunaye 2			Lienbel	Non-mining	An. punctulatus	0	0	0
9-10pm	Outdoor	1	An. farauti	Kunaye 2			Lienbel	Non-mining	An. punctulatus	0	0	0
6-7pm	Outdoor	0	NA	Kunaye 2			Lienbel	Non-mining	An. punctulatus	0	0	0
7-8pm	Outdoor	0	NA	Kunaye 2			Lienbel	Non-mining	An. punctulatus	1	0	0
10-11pm	Outdoor	0	NA	Kunaye 2			Lienbel	Non-mining	An. farauti	1	0	0
11-12am	Outdoor	0	NA	Kunaye 2			Lienbel	Non-mining	An. farauti	0	0	0
12-1am	Outdoor	0	NA	Kunaye 2			Lienbel	Non-mining	An. farauti	0	0	0
1-2am	Outdoor	0	NA	Kunaye 2			Lienbel	Non-mining	An. punctulatus	0	0	0
2-3am	Outdoor	0	NA	Kunaye 2			Lienbel	Non-mining	An. punctulatus	0	0	0
3-4am	Outdoor	0	NA	Kunaye 2			Lienbel	Non-mining	An. punctulatus	0	0	0
4-5am	Outdoor	0	NA	Kunaye 2			Lienbel	Non-mining	An. punctulatus	0	0	0
5-6am	Outdoor	0	NA	Kunaye 2			Lienbel	Non-mining	An. punctulatus	0	0	0
12-1am	Indoor	1	An. farauti	Kunaye 2			Lienbel	Non-mining	An. punctulatus	0	0	0
6-7pm	Indoor	0	NA	Kunaye 2			Lienbel	Non-mining	An. punctulatus	0	0	0
7-8pm	Indoor	0	NA	Kunaye 2			Lienbel	Non-mining	An. punctulatus	0	0	0
8-9pm	Indoor	0	NA	Kunaye 2			Lienbel	Non-mining	An. punctulatus	0	0	0
9-10pm	Indoor	0	NA	Kunaye 2			Lienbel	Non-mining	An. punctulatus	0	0	0
10-11pm	Indoor	0	NA	Kunaye 2			Lienbel	Non-mining	An. farauti	0	0	0
11-12am	Indoor	0	NA	Kunaye 2			Lienbel	Non-mining	An. punctulatus	0	0	0
1-2am	Indoor	0	NA	Kunaye 2			Lienbel	Non-mining	An. farauti	0	0	0
2-3am	Indoor	0	NA	Kunaye 2			Lienbel	Non-mining	An. punctulatus	0	0	0
3-4am	Indoor	0	NA	Kunaye 2			Lienbel	Non-mining	An. farauti	0	0	0
4-5am	Indoor	0	NA	Kunaye 2			Lienbel	Non-mining	An. punctulatus	0	0	0
5-6am	Indoor	0	NA	Kunaye 2			Lienbel	Non-mining	An. punctulatus	0	0	0
9-10pm	Outdoor	1	An. farauti	Kunaye 2			Lienbel	Non-mining	An. punctulatus	0	0	0
8-9pm	Outdoor	1	An. farauti	Kunaye 2			Lienbel	Non-mining	An. punctulatus	0	0	0
6-7pm	Outdoor	0	NA	Kunaye 2			Lienbel	Non-mining	An. farauti	0	0	0
7-8pm	Outdoor	0	NA	Kunaye 2			Lienbel	Non-mining	An. punctulatus	0	0	0
10-11pm	Outdoor	0	NA	Kunaye 2			Lienbel	Non-mining	An. punctulatus	0	0	0
11-12am	Outdoor	0	NA	Kunaye 2			Lienbel	Non-mining	An. punctulatus	0	0	0
12-1am	Outdoor	0	NA	Kunaye 2			Lienbel	Non-mining	An. punctulatus	0	0	0
1-2am	Outdoor	0	NA	Kunaye 2			Lienbel	Non-mining	An. punctulatus	0	0	0
2-3am	Outdoor	0	NA	Kunaye 2			Lienbel	Non-mining	An. punctulatus	0	0	0
3-4am	Outdoor	0	NA	Kunaye 2			Lienbel	Non-mining	An. farauti	0	0	0
4-5am	Outdoor	0	NA	Kunaye 2			Lienbel	Non-mining	An. farauti	0	1	0
5-6am	Outdoor	0	NA	Kunaye 2			Lienbel	Non-mining	An. punctulatus	0	0	0
6-7pm	Indoor	0	NA	Kunaye 2			Lienbel	Non-mining	An. punctulatus	0	0	0
7-8pm	Indoor	0	NA	Kunaye 2			Lienbel	Non-mining	An. punctulatus	0	0	0
8-9pm	Indoor	0	NA	Kunaye 2			Lienbel	Non-mining	An. punctulatus	0	0	0
9-10pm	Indoor	0	NA	Kunaye 2			Lienbel	Non-mining	An. farauti	0	0	0
10-11pm	Indoor	0	NA	Kunaye 2			Lienbel	Non-mining	An. farauti	0	0	0
11-12am	Indoor	0	NA	Kunaye 2			Lienbel	Non-mining	An. farauti	0	0	0
12-1am	Indoor	0	NA	Kunaye 2			Lienbel	Non-mining	An. farauti	0	0	0
1-2am	Indoor	0	NA	Kunaye 2			Lienbel	Non-mining	An. farauti	0	0	0
2-3am	Indoor	0	NA	Kunaye 2			Lienbel	Non-mining	An. punctulatus	0	0	0
3-4am	Indoor	0	NA	Kunaye 2			Lienbel	Non-mining	An. punctulatus	0	0	0
4-5am	Indoor	0	NA	Kunaye 2			Lienbel	Non-mining	An. farauti	0	0	0
5-6am	Indoor	0	NA	Kunaye 2			Lienbel	Non-mining	An. punctulatus	0	0	0
6-7pm	Outdoor	0	NA	Kunaye 2			Lienbel	Non-mining	An. punctulatus	0	0	0
7-8pm	Outdoor	0	NA	Kunaye 2			Lienbel	Non-mining	An. punctulatus	0	0	0
8-9pm	Outdoor	0	NA	Kunaye 2			Lienbel	Non-mining	An. punctulatus	0	0	0
9-10pm	Outdoor	0	NA	Kunaye 2			Lienbel	Non-mining	An. punctulatus	0	0	0
10-11pm	Outdoor	0	NA	Kunaye 2			Lienbel	Non-mining	An. farauti	0	0	0
11-12am	Outdoor	0	NA	Kunaye 2			Lienbel	Non-mining	An. punctulatus	0	0	0
12-1am	Outdoor	0	NA	Kunaye 2			Londolovit	Mining	An. farauti	0	0	0
1-2am	Outdoor	0	NA	Kunaye 2			Londolovit	Mining	An. farauti	0	0	0
2-3am	Outdoor	0	NA	Kunaye 2			Londolovit	Mining	An. farauti	0	0	0
3-4am	Outdoor	0	NA	Kunaye 2			Londolovit	Mining	An. farauti	0	0	0
4-5am	Outdoor	0	NA	Kunaye 2			Londolovit	Mining	An. farauti	0	0	0
5-6am	Outdoor	0	NA	Kunaye 2			Londolovit	Mining	An. farauti	0	0	0
6-7pm	Indoor	0	NA	Kunaye 2			Londolovit	Mining	An. farauti	0	0	0
7-8pm	Indoor	0	NA	Kunaye 2			Londolovit	Mining	An. farauti	0	0	0
8-9pm	Indoor	0	NA	Kunaye 2			Londolovit	Mining	An. farauti	0	0	0
9-10pm	Indoor	0	NA	Kunaye 2			Londolovit	Mining	An. farauti	0	0	0
10-11pm	Indoor	0	NA	Kunaye 2			Londolovit	Mining	An. farauti	0	0	0
11-12am	Indoor	0	NA	Kunaye 2			Londolovit	Mining	An. farauti	1	0	0
12-1am	Indoor	0	NA	Kunaye 2			Londolovit	Mining	An. farauti	0	0	0
1-2am	Indoor	0	NA	Kunaye 2			Londolovit	Mining	An. farauti	1	1	1
2-3am	Indoor	0	NA	Kunaye 2			Londolovit	Mining	An. farauti	0	0	0
3-4am	Indoor	0	NA	Kunaye 2			Londolovit	Mining	An. farauti	1	0	0
4-5am	Indoor	0	NA	Kunaye 2			Londolovit	Mining	An. farauti	0	1	0
5-6am	Indoor	0	NA	Kunaye 2			Londolovit	Mining	An. farauti	0	0	0
6-7pm	Outdoor	0	NA	Kunaye 2			Londolovit	Mining	An. farauti	0	0	0
7-8pm	Outdoor	0	NA	Kunaye 2			Londolovit	Mining	An. farauti	0	0	0
8-9pm	Outdoor	0	NA	Kunaye 2			Londolovit	Mining	An. farauti	0	0	0
9-10pm	Outdoor	0	NA	Kunaye 2			Londolovit	Mining	An. farauti	0	0	0
10-11pm	Outdoor	0	NA	Kunaye 2			Londolovit	Mining	An. farauti	0	0	0
11-12am	Outdoor	0	NA	Kunaye 2			Londolovit	Mining	An. farauti	0	0	0
12-1am	Outdoor	0	NA	Kunaye 2			Londolovit	Mining	An. farauti	0	0	0
1-2am	Outdoor	0	NA	Kunaye 2			Londolovit	Mining	An. farauti	1	0	0
2-3am	Outdoor	0	NA	Kunaye 2			Londolovit	Mining	An. farauti	0	0	0
3-4am	Outdoor	0	NA	Kunaye 2			Londolovit	Mining	An. farauti	0	0	0
4-5am	Outdoor	0	NA	Kunaye 2			Londolovit	Mining	An. farauti	0	0	0
5-6am	Outdoor	0	NA	Kunaye 2			Londolovit	Mining	An. farauti	0	0	0
6-7pm	Indoor	0	NA	Kunaye 2			Londolovit	Mining	An. farauti	0	0	0
7-8pm	Indoor	0	NA	Kunaye 2			Londolovit	Mining	An. farauti	0	0	0
8-9pm	Indoor	0	NA	Kunaye 2			Londolovit	Mining	An. farauti	0	1	0
9-10pm	Indoor	0	NA	Kunaye 2			Londolovit	Mining	An. farauti	0	1	0
10-11pm	Indoor	0	NA	Kunaye 2			Londolovit	Mining	An. farauti	0	0	0
11-12am	Indoor	0	NA	Kunaye 2			Londolovit	Mining	An. farauti	0	0	0
12-1am	Indoor	0	NA	Kunaye 2			Londolovit	Mining	An. farauti	0	0	0
1-2am	Indoor	0	NA	Kunaye 2			Londolovit	Mining	An. farauti	0	1	0
2-3am	Indoor	0	NA	Kunaye 2			Londolovit	Mining	An. farauti	0	0	0
3-4am	Indoor	0	NA	Kunaye 2			Londolovit	Mining	An. farauti	0	0	0
4-5am	Indoor	0	NA	Kunaye 2			Londolovit	Mining	An. farauti	0	0	0
5-6am	Indoor	0	NA	Kunaye 2			Londolovit	Mining	An. farauti	0	0	0
6-7pm	Outdoor	0	NA	Kunaye 2			Londolovit	Mining	An. farauti	0	0	0
7-8pm	Outdoor	0	NA	Kunaye 2			Londolovit	Mining	An. farauti	0	0	0
8-9pm	Outdoor	0	NA	Kunaye 2			Londolovit	Mining	An. farauti	0	0	0
9-10pm	Outdoor	0	NA	Kunaye 2			Londolovit	Mining	An. farauti	0	1	0
10-11pm	Outdoor	0	NA	Kunaye 2			Londolovit	Mining	An. farauti	0	0	0
11-12am	Outdoor	0	NA	Kunaye 2			Londolovit	Mining	An. farauti	0	0	0
12-1am	Outdoor	0	NA	Kunaye 2			Londolovit	Mining	An. farauti	0	0	0
1-2am	Outdoor	0	NA	Kunaye 2			Londolovit	Mining	An. farauti	0	0	0
2-3am	Outdoor	0	NA	Kunaye 2			Londolovit	Mining	An. farauti	0	0	0
3-4am	Outdoor	0	NA	Kunaye 2			Londolovit	Mining	An. farauti	0	0	0
4-5am	Outdoor	0	NA	Kunaye 2			Londolovit	Mining	An. farauti	0	0	0
5-6am	Outdoor	0	NA	Kunaye 2			Londolovit	Mining	An. farauti	0	0	0
6-7pm	Indoor	0	NA	Kunaye 2			Londolovit	Mining	An. farauti	0	0	0
7-8pm	Indoor	0	NA	Kunaye 2			Londolovit	Mining	An. farauti	0	0	0
8-9pm	Indoor	0	NA	Kunaye 2			Londolovit	Mining	An. farauti	0	1	0
9-10pm	Indoor	0	NA	Kunaye 2			Londolovit	Mining	An. farauti	0	0	0
10-11pm	Indoor	0	NA	Kunaye 2			Londolovit	Mining	An. farauti	0	0	0
11-12am	Indoor	0	NA	Kunaye 2			Londolovit	Mining	An. farauti	0	0	0
12-1am	Indoor	0	NA	Kunaye 2			Londolovit	Mining	An. farauti	0	0	0
1-2am	Indoor	0	NA	Kunaye 2			Londolovit	Mining	An. farauti	0	0	0
2-3am	Indoor	0	NA	Kunaye 2			Londolovit	Mining	An. farauti	0	0	0
3-4am	Indoor	0	NA	Kunaye 2			Londolovit	Mining	An. farauti	0	1	0
4-5am	Indoor	0	NA	Kunaye 2			Londolovit	Mining	An. farauti	0	0	0
5-6am	Indoor	0	NA	Kunaye 2			Londolovit	Mining	An. farauti	0	0	0
6-7pm	Outdoor	0	NA	Kunaye 2			Londolovit	Mining	An. farauti	0	1	0
7-8pm	Outdoor	0	NA	Kunaye 2			Londolovit	Mining	An. farauti	0	1	0
8-9pm	Outdoor	0	NA	Kunaye 2			Londolovit	Mining	An. farauti	0	0	0
9-10pm	Outdoor	0	NA	Kunaye 2			Londolovit	Mining	An. farauti	0	0	0
10-11pm	Outdoor	0	NA	Kunaye 2			Londolovit	Mining	An. farauti	0	0	0
11-12am	Outdoor	0	NA	Kunaye 2			Londolovit	Mining	An. farauti	0	1	0
12-1am	Outdoor	0	NA	Kunaye 2			Londolovit	Mining	An. farauti	0	0	0
1-2am	Outdoor	0	NA	Kunaye 2			Londolovit	Mining	An. farauti	0	0	0
2-3am	Outdoor	0	NA	Kunaye 2			Londolovit	Mining	An. farauti	0	0	0
3-4am	Outdoor	0	NA	Kunaye 2			Londolovit	Mining	An. farauti	0	0	0
4-5am	Outdoor	0	NA	Kunaye 2			Londolovit	Mining	An. farauti	0	0	0
5-6am	Outdoor	0	NA	Kunaye 2			Londolovit	Mining	An. farauti	0	0	0
6-7pm	Indoor	0	NA	Kunaye 2			Londolovit	Mining	An. farauti	0	1	0
7-8pm	Indoor	0	NA	Kunaye 2			Londolovit	Mining	An. farauti	0	0	0
8-9pm	Indoor	0	NA	Kunaye 2			Londolovit	Mining	An. farauti	0	0	0
9-10pm	Indoor	0	NA	Kunaye 2			Londolovit	Mining	An. farauti	0	0	0
10-11pm	Indoor	0	NA	Kunaye 2			Mali	Non-mining	An. farauti	0	0	0
11-12am	Indoor	0	NA	Kunaye 2			Mali	Non-mining	An. farauti	0	0	0
12-1am	Indoor	0	NA	Kunaye 2			Mali	Non-mining	An. farauti	0	0	0
1-2am	Indoor	0	NA	Kunaye 2			Mali	Non-mining	An. farauti	0	0	0
2-3am	Indoor	0	NA	Kunaye 2			Mali	Non-mining	An. farauti	0	0	0
3-4am	Indoor	0	NA	Kunaye 2			Mali	Non-mining	An. farauti	1	0	0
4-5am	Indoor	0	NA	Kunaye 2			Mali	Non-mining	An. farauti	0	0	0
5-6am	Indoor	0	NA	Kunaye 2			Mali	Non-mining	An. farauti	0	0	0
6-7pm	Outdoor	0	NA	Kunaye 2			Mali	Non-mining	An. farauti	0	0	0
7-8pm	Outdoor	0	NA	Kunaye 2			Mali	Non-mining	An. farauti	0	0	0
8-9pm	Outdoor	0	NA	Kunaye 2			Mali	Non-mining	An. farauti	0	0	0
9-10pm	Outdoor	0	NA	Kunaye 2			Mali	Non-mining	An. farauti	0	0	0
10-11pm	Outdoor	0	NA	Kunaye 2			Mali	Non-mining	An. farauti	0	0	0
11-12am	Outdoor	0	NA	Kunaye 2			Mali	Non-mining	An. farauti	0	0	0
12-1am	Outdoor	0	NA	Kunaye 2			Mali	Non-mining	An. farauti	0	0	0
1-2am	Outdoor	0	NA	Kunaye 2			Mali	Non-mining	An. farauti	0	0	0
2-3am	Outdoor	0	NA	Kunaye 2			Mali	Non-mining	An. farauti	0	0	0
3-4am	Outdoor	0	NA	Kunaye 2			Mali	Non-mining	An. farauti	0	0	0
4-5am	Outdoor	0	NA	Kunaye 2			Mali	Non-mining	An. farauti	0	0	0
5-6am	Outdoor	0	NA	Kunaye 2			Mali	Non-mining	An. farauti	0	0	0
6-7pm	Indoor	0	NA	Kunaye 2			Mali	Non-mining	An. farauti	0	0	0
7-8pm	Indoor	0	NA	Kunaye 2			Mali	Non-mining	An. farauti	0	0	0
8-9pm	Indoor	0	NA	Kunaye 2			Mali	Non-mining	An. farauti	0	0	0
9-10pm	Indoor	0	NA	Kunaye 2			Mali	Non-mining	An. farauti	0	0	0
10-11pm	Indoor	0	NA	Kunaye 2			Mali	Non-mining	An. farauti	0	0	0
11-12am	Indoor	0	NA	Kunaye 2			Mali	Non-mining	An. farauti	0	0	0
12-1am	Indoor	0	NA	Kunaye 2			Mali	Non-mining	An. farauti	0	0	0
1-2am	Indoor	0	NA	Kunaye 2			Mali	Non-mining	An. farauti	0	0	0
2-3am	Indoor	0	NA	Kunaye 2			Mali	Non-mining	An. farauti	0	0	0
3-4am	Indoor	0	NA	Kunaye 2			Mali	Non-mining	An. farauti	0	0	0
4-5am	Indoor	0	NA	Kunaye 2			Mali	Non-mining	An. farauti	0	0	0
5-6am	Indoor	0	NA	Kunaye 2			Mali	Non-mining	An. farauti	0	0	0
6-7pm	Outdoor	0	NA	Kunaye 2			Mali	Non-mining	An. farauti	0	0	0
7-8pm	Outdoor	0	NA	Kunaye 2			Mali	Non-mining	An. farauti	0	0	0
8-9pm	Outdoor	0	NA	Kunaye 2			Mali	Non-mining	An. farauti	1	0	0
9-10pm	Outdoor	0	NA	Kunaye 2			Mali	Non-mining	An. farauti	0	0	0
10-11pm	Outdoor	0	NA	Kunaye 2			Mali	Non-mining	An. farauti	0	0	0
11-12am	Outdoor	0	NA	Kunaye 2			Mali	Non-mining	An. farauti	0	0	0
12-1am	Outdoor	0	NA	Kunaye 2			Mali	Non-mining	An. farauti	0	0	0
1-2am	Outdoor	0	NA	Kunaye 2			Mali	Non-mining	An. farauti	0	0	0
2-3am	Outdoor	0	NA	Kunaye 2			Mali	Non-mining	An. farauti	0	0	0
3-4am	Outdoor	0	NA	Kunaye 2			Mali	Non-mining	An. farauti	0	0	0
4-5am	Outdoor	0	NA	Kunaye 2			Mali	Non-mining	An. farauti	0	0	0
5-6am	Outdoor	0	NA	Kunaye 2			Mali	Non-mining	An. farauti	0	0	0
6-7pm	Indoor	0	NA	Kunaye 2			Mali	Non-mining	An. farauti	0	0	0
7-8pm	Indoor	0	NA	Kunaye 2			Mali	Non-mining	An. farauti	0	0	0
8-9pm	Indoor	0	NA	Kunaye 2			Mali	Non-mining	An. farauti	0	0	0
9-10pm	Indoor	0	NA	Kunaye 2			Mali	Non-mining	An. farauti	0	0	0
10-11pm	Indoor	0	NA	Kunaye 2			Mali	Non-mining	An. farauti	0	0	0
11-12am	Indoor	0	NA	Kunaye 2			Mali	Non-mining	An. farauti	0	0	0
12-1am	Indoor	0	NA	Kunaye 2			Mali	Non-mining	An. farauti	0	0	0
1-2am	Indoor	0	NA	Kunaye 2			Mali	Non-mining	An. farauti	0	0	0
2-3am	Indoor	0	NA	Kunaye 2			Mali	Non-mining	An. farauti	0	0	0
3-4am	Indoor	0	NA	Kunaye 2			Mali	Non-mining	An. farauti	0	0	0
4-5am	Indoor	0	NA	Kunaye 2			Mali	Non-mining	An. farauti	0	0	0
5-6am	Indoor	0	NA	Kunaye 2			Mali	Non-mining	An. farauti	0	0	0
6-7pm	Outdoor	0	NA	Kunaye 2			Mali	Non-mining	An. farauti	0	0	0
7-8pm	Outdoor	0	NA	Kunaye 2			Mali	Non-mining	An. farauti	0	0	0
8-9pm	Outdoor	0	NA	Kunaye 2			Mali	Non-mining	An. farauti	0	0	0
9-10pm	Outdoor	0	NA	Kunaye 2			Mali	Non-mining	An. farauti	0	0	0
10-11pm	Outdoor	0	NA	Kunaye 2			Mali	Non-mining	An. farauti	0	0	0
11-12am	Outdoor	0	NA	Kunaye 2			Mali	Non-mining	An. farauti	1	0	0
12-1am	Outdoor	0	NA	Kunaye 2			Mali	Non-mining	An. farauti	0	0	0
1-2am	Outdoor	0	NA	Kunaye 2			Mali	Non-mining	An. farauti	0	0	0
2-3am	Outdoor	0	NA	Kunaye 2			Mali	Non-mining	An. farauti	0	0	0
3-4am	Outdoor	0	NA	Kunaye 2			Mali	Non-mining	An. farauti	0	0	0
4-5am	Outdoor	0	NA	Kunaye 2			Mali	Non-mining	An. farauti	0	0	0
5-6am	Outdoor	0	NA	Kunaye 2			Mali	Non-mining	An. farauti	0	0	0
6-7pm	Indoor	0	NA	Kunaye 2			Mali	Non-mining	An. farauti	0	0	0
7-8pm	Indoor	0	NA	Kunaye 2			Mali	Non-mining	An. farauti	0	0	0
8-9pm	Indoor	0	NA	Kunaye 2			Mali	Non-mining	An. farauti	0	0	0
9-10pm	Indoor	0	NA	Kunaye 2			Mali	Non-mining	An. farauti	0	0	0
10-11pm	Indoor	0	NA	Kunaye 2			Mali	Non-mining	An. farauti	1	0	0
11-12am	Indoor	0	NA	Kunaye 2			Mali	Non-mining	An. farauti	0	0	0
12-1am	Indoor	0	NA	Kunaye 2			Mali	Non-mining	An. farauti	0	0	0
1-2am	Indoor	0	NA	Kunaye 2			Mali	Non-mining	An. farauti	0	0	0
2-3am	Indoor	0	NA	Kunaye 2			Mali	Non-mining	An. farauti	0	0	0
3-4am	Indoor	0	NA	Kunaye 2			Mali	Non-mining	An. farauti	0	0	0
4-5am	Indoor	0	NA	Kunaye 2			Mali	Non-mining	An. farauti	0	0	0
5-6am	Indoor	0	NA	Kunaye 2			Mali	Non-mining	An. farauti	0	0	0
6-7pm	Outdoor	0	NA	Kunaye 2			Mali	Non-mining	An. farauti	0	0	0
7-8pm	Outdoor	0	NA	Kunaye 2			Mali	Non-mining	An. farauti	0	0	0
8-9pm	Outdoor	0	NA	Kunaye 2			Mali	Non-mining	An. farauti	0	0	0
9-10pm	Outdoor	0	NA	Kunaye 2			Mali	Non-mining	An. farauti	1	0	0
10-11pm	Outdoor	0	NA	Kunaye 2			Mali	Non-mining	An. farauti	0	0	0
11-12am	Outdoor	0	NA	Kunaye 2			Mali	Non-mining	An. farauti	0	0	0
12-1am	Outdoor	0	NA	Kunaye 2			Mali	Non-mining	An. farauti	0	0	0
1-2am	Outdoor	0	NA	Kunaye 2			Mali	Non-mining	An. farauti	0	0	0
2-3am	Outdoor	0	NA	Kunaye 2			Mali	Non-mining	An. farauti	0	0	0
3-4am	Outdoor	0	NA	Kunaye 2			Mali	Non-mining	An. farauti	0	0	0
4-5am	Outdoor	0	NA	Kunaye 2			Mali	Non-mining	An. farauti	0	0	0
5-6am	Outdoor	0	NA	Kunaye 2			Mali	Non-mining	An. farauti	0	0	0
6-7pm	Indoor	1	An. farauti	Kunaye 2			Mali	Non-mining	An. farauti	0	0	0
7-8pm	Indoor	0	NA	Kunaye 2			Mali	Non-mining	An. farauti	0	0	0
8-9pm	Indoor	0	NA	Kunaye 2			Mali	Non-mining	An. farauti	0	0	0
9-10pm	Indoor	0	NA	Kunaye 2			Mali	Non-mining	An. farauti	0	0	0
10-11pm	Indoor	0	NA	Kunaye 2			Mali	Non-mining	An. farauti	0	0	0
11-12am	Indoor	0	NA	Kunaye 2			Mali	Non-mining	An. farauti	0	0	0
12-1am	Indoor	0	NA	Kunaye 2			Mali	Non-mining	An. farauti	0	0	0
1-2am	Indoor	0	NA	Kunaye 2			Mali	Non-mining	An. farauti	0	0	0
2-3am	Indoor	0	NA	Kunaye 2			Mali	Non-mining	An. farauti	0	0	0
3-4am	Indoor	0	NA	Kunaye 2			Mali	Non-mining	An. farauti	0	0	0
4-5am	Indoor	0	NA	Kunaye 2			Mali	Non-mining	An. farauti	0	0	0
5-6am	Indoor	0	NA	Kunaye 2			Mali	Non-mining	An. farauti	0	0	0
6-7pm	Outdoor	0	NA	Kunaye 2			Mali	Non-mining	An. farauti	0	0	0
7-8pm	Outdoor	0	NA	Kunaye 2			Mali	Non-mining	An. farauti	0	0	0
8-9pm	Outdoor	0	NA	Kunaye 2			Mali	Non-mining	An. farauti	0	0	0
9-10pm	Outdoor	0	NA	Kunaye 2			Mali	Non-mining	An. farauti	0	0	0
10-11pm	Outdoor	0	NA	Kunaye 2			Mali	Non-mining	An. farauti	0	0	0
11-12am	Outdoor	0	NA	Kunaye 2			Mali	Non-mining	An. farauti	0	0	0
12-1am	Outdoor	0	NA	Kunaye 2			Mali	Non-mining	An. farauti	0	0	0
1-2am	Outdoor	0	NA	Kunaye 2			Mali	Non-mining	An. farauti	0	0	0
2-3am	Outdoor	0	NA	Kunaye 2			Mali	Non-mining	An. farauti	0	0	0
3-4am	Outdoor	0	NA	Kunaye 2			Mali	Non-mining	An. farauti	0	0	0
4-5am	Outdoor	0	NA	Kunaye 2			Mali	Non-mining	An. farauti	0	0	0
5-6am	Outdoor	0	NA	Kunaye 2			Mali	Non-mining	An. farauti	0	0	0
5-6am	Indoor	1	An. farauti	Kunaye 2			Mali	Non-mining	An. farauti	0	0	0
3-4am	Indoor	1	An. farauti	Kunaye 2			Mali	Non-mining	An. farauti	0	0	0
6-7pm	Indoor	0	NA	Kunaye 2			Mali	Non-mining	An. farauti	0	0	0
7-8pm	Indoor	0	NA	Kunaye 2			Mali	Non-mining	An. farauti	0	0	0
8-9pm	Indoor	0	NA	Kunaye 2			Mali	Non-mining	An. farauti	0	0	0
9-10pm	Indoor	0	NA	Kunaye 2			Mali	Non-mining	An. farauti	0	0	0
10-11pm	Indoor	0	NA	Kunaye 2			Mali	Non-mining	An. farauti	0	0	0
11-12am	Indoor	0	NA	Kunaye 2			Mali	Non-mining	An. farauti	0	0	0
12-1am	Indoor	0	NA	Kunaye 2			Mali	Non-mining	An. farauti	0	0	0
1-2am	Indoor	0	NA	Kunaye 2			Mali	Non-mining	An. farauti	0	0	0
2-3am	Indoor	0	NA	Kunaye 2			Mali	Non-mining	An. farauti	0	0	0
4-5am	Indoor	0	NA	Kunaye 2			Mali	Non-mining	An. farauti	0	0	0
6-7pm	Outdoor	0	NA	Kunaye 2			Mali	Non-mining	An. farauti	0	0	0
7-8pm	Outdoor	0	NA	Kunaye 2			Mali	Non-mining	An. farauti	0	0	0
8-9pm	Outdoor	0	NA	Kunaye 2			Mali	Non-mining	An. farauti	0	0	0
9-10pm	Outdoor	0	NA	Kunaye 2			Mali	Non-mining	An. farauti	0	0	0
10-11pm	Outdoor	0	NA	Kunaye 2			Mali	Non-mining	An. farauti	0	0	0
11-12am	Outdoor	0	NA	Kunaye 2			Mali	Non-mining	An. farauti	0	0	0
12-1am	Outdoor	0	NA	Kunaye 2			Mali	Non-mining	An. farauti	0	0	0
1-2am	Outdoor	0	NA	Kunaye 2			Mali	Non-mining	An. farauti	0	0	0
2-3am	Outdoor	0	NA	Kunaye 2			Mali	Non-mining	An. farauti	0	0	0
3-4am	Outdoor	0	NA	Kunaye 2			Mali	Non-mining	An. farauti	0	0	0
4-5am	Outdoor	0	NA	Kunaye 2			Mali	Non-mining	An. farauti	0	0	0
5-6am	Outdoor	0	NA	Kunaye 2			Mali	Non-mining	An. farauti	0	0	0
6-7pm	Indoor	0	NA	Kunaye 2			Mali	Non-mining	An. farauti	0	0	0
7-8pm	Indoor	0	NA	Kunaye 2			Mali	Non-mining	An. farauti	0	0	0
8-9pm	Indoor	0	NA	Kunaye 2			Mali	Non-mining	An. farauti	0	0	0
9-10pm	Indoor	0	NA	Kunaye 2			Mali	Non-mining	An. farauti	1	0	0
10-11pm	Indoor	0	NA	Kunaye 2			Mali	Non-mining	An. farauti	0	0	0
11-12am	Indoor	0	NA	Kunaye 2			Mali	Non-mining	An. farauti	0	0	0
12-1am	Indoor	0	NA	Kunaye 2			Mali	Non-mining	An. farauti	0	0	0
1-2am	Indoor	0	NA	Kunaye 2			Mali	Non-mining	An. farauti	0	0	0
2-3am	Indoor	0	NA	Kunaye 2			Mali	Non-mining	An. farauti	0	0	0
3-4am	Indoor	0	NA	Kunaye 2			Mali	Non-mining	An. farauti	0	0	0
4-5am	Indoor	0	NA	Kunaye 2			Mali	Non-mining	An. farauti	0	0	0
5-6am	Indoor	0	NA	Kunaye 2			Mali	Non-mining	An. farauti	0	0	0
6-7pm	Outdoor	0	NA	Kunaye 2			Mali	Non-mining	An. farauti	0	0	0
7-8pm	Outdoor	0	NA	Kunaye 2			Mali	Non-mining	An. farauti	0	0	0
8-9pm	Outdoor	0	NA	Kunaye 2			Mali	Non-mining	An. farauti	0	0	0
9-10pm	Outdoor	0	NA	Kunaye 2			Mali	Non-mining	An. farauti	0	0	0
10-11pm	Outdoor	0	NA	Kunaye 2			Mali	Non-mining	An. farauti	0	0	0
11-12am	Outdoor	0	NA	Kunaye 2			Mali	Non-mining	An. farauti	0	1	0
12-1am	Outdoor	0	NA	Kunaye 2			Mali	Non-mining	An. farauti	0	0	0
1-2am	Outdoor	0	NA	Kunaye 2			Mali	Non-mining	An. farauti	0	0	0
2-3am	Outdoor	0	NA	Kunaye 2			Mali	Non-mining	An. farauti	0	0	0
3-4am	Outdoor	0	NA	Kunaye 2			Mali	Non-mining	An. farauti	0	1	0
4-5am	Outdoor	0	NA	Kunaye 2			Mali	Non-mining	An. farauti	0	0	0
5-6am	Outdoor	0	NA	Kunaye 2			Mali	Non-mining	An. farauti	0	0	0
6-7pm	Indoor	0	NA	Kunaye 2			Mali	Non-mining	An. farauti	0	0	0
7-8pm	Indoor	0	NA	Kunaye 2			Mali	Non-mining	An. farauti	0	0	0
8-9pm	Indoor	0	NA	Kunaye 2			Mali	Non-mining	An. farauti	0	0	0
9-10pm	Indoor	0	NA	Kunaye 2			Mali	Non-mining	An. farauti	0	0	0
10-11pm	Indoor	0	NA	Kunaye 2			Mali	Non-mining	An. farauti	0	0	0
11-12am	Indoor	0	NA	Kunaye 2			Mali	Non-mining	An. farauti	0	0	0
12-1am	Indoor	0	NA	Kunaye 2			Mali	Non-mining	An. farauti	0	0	0
1-2am	Indoor	0	NA	Kunaye 2			Mali	Non-mining	An. farauti	0	0	0
2-3am	Indoor	0	NA	Kunaye 2			Mali	Non-mining	An. farauti	0	0	0
3-4am	Indoor	0	NA	Kunaye 2			Mali	Non-mining	An. farauti	0	0	0
4-5am	Indoor	0	NA	Kunaye 2			Mali	Non-mining	An. farauti	0	0	0
5-6am	Indoor	0	NA	Kunaye 2			Mali	Non-mining	An. farauti	0	0	0
6-7pm	Outdoor	0	NA	Kunaye 2			Mali	Non-mining	An. farauti	0	1	0
7-8pm	Outdoor	0	NA	Kunaye 2			Mali	Non-mining	An. farauti	0	0	0
8-9pm	Outdoor	0	NA	Kunaye 2			Mali	Non-mining	An. farauti	0	0	0
9-10pm	Outdoor	0	NA	Kunaye 2			Mali	Non-mining	An. farauti	0	0	0
10-11pm	Outdoor	0	NA	Kunaye 2			Mali	Non-mining	An. farauti	0	0	0
11-12am	Outdoor	0	NA	Kunaye 2			Mali	Non-mining	An. farauti	0	0	0
12-1am	Outdoor	0	NA	Kunaye 2			Mali	Non-mining	An. farauti	0	0	0
1-2am	Outdoor	0	NA	Kunaye 2			Mali	Non-mining	An. farauti	0	0	0
2-3am	Outdoor	0	NA	Kunaye 2			Mali	Non-mining	An. farauti	0	0	0
3-4am	Outdoor	0	NA	Kunaye 2			Mali	Non-mining	An. farauti	0	0	0
4-5am	Outdoor	0	NA	Kunaye 2			Mali	Non-mining	An. farauti	0	0	0
5-6am	Outdoor	0	NA	Kunaye 2			Mali	Non-mining	An. farauti	0	0	0
6-7pm	Indoor	0	NA	Kunaye 2			Mali	Non-mining	An. farauti	0	0	0
7-8pm	Indoor	0	NA	Kunaye 2			Mali	Non-mining	An. farauti	0	0	0
8-9pm	Indoor	0	NA	Kunaye 2			Mali	Non-mining	An. farauti	0	0	0
9-10pm	Indoor	0	NA	Kunaye 2			Mali	Non-mining	An. farauti	0	0	0
10-11pm	Indoor	0	NA	Kunaye 2			Mali	Non-mining	An. farauti	0	0	0
11-12am	Indoor	0	NA	Kunaye 2			Mali	Non-mining	An. farauti	0	0	0
12-1am	Indoor	0	NA	Kunaye 2			Mali	Non-mining	An. farauti	0	0	0
1-2am	Indoor	0	NA	Kunaye 2			Mali	Non-mining	An. farauti	0	0	0
2-3am	Indoor	0	NA	Kunaye 2			Mali	Non-mining	An. farauti	0	0	0
3-4am	Indoor	0	NA	Kunaye 2			Mali	Non-mining	An. farauti	0	1	0
4-5am	Indoor	0	NA	Kunaye 2			Mali	Non-mining	An. farauti	0	0	0
5-6am	Indoor	0	NA	Kunaye 2			Mali	Non-mining	An. farauti	0	0	0
6-7pm	Outdoor	0	NA	Kunaye 2			Mali	Non-mining	An. farauti	0	0	0
7-8pm	Outdoor	0	NA	Kunaye 2			Mali	Non-mining	An. farauti	0	0	0
8-9pm	Outdoor	0	NA	Kunaye 2			Mali	Non-mining	An. farauti	1	1	1
9-10pm	Outdoor	0	NA	Kunaye 2			Mali	Non-mining	An. farauti	0	0	0
10-11pm	Outdoor	0	NA	Kunaye 2			Mali	Non-mining	An. farauti	0	0	0
11-12am	Outdoor	0	NA	Kunaye 2			Mali	Non-mining	An. farauti	0	0	0
12-1am	Outdoor	0	NA	Kunaye 2			Mali	Non-mining	An. farauti	1	0	0
1-2am	Outdoor	0	NA	Kunaye 2			Mali	Non-mining	An. farauti	0	0	0
2-3am	Outdoor	0	NA	Kunaye 2			Mali	Non-mining	An. farauti	0	0	0
3-4am	Outdoor	0	NA	Kunaye 2			Mali	Non-mining	An. farauti	0	0	0
4-5am	Outdoor	0	NA	Kunaye 2			Mali	Non-mining	An. farauti	0	0	0
5-6am	Outdoor	0	NA	Kunaye 2			Mali	Non-mining	An. farauti	0	0	0
6-7pm	Indoor	0	NA	Kunaye 2			Mali	Non-mining	An. farauti	0	0	0
7-8pm	Indoor	0	NA	Kunaye 2			Mali	Non-mining	An. farauti	0	0	0
8-9pm	Indoor	0	NA	Kunaye 2			Mali	Non-mining	An. farauti	0	0	0
9-10pm	Indoor	0	NA	Kunaye 2			Mali	Non-mining	An. farauti	0	0	0
10-11pm	Indoor	0	NA	Kunaye 2			Mali	Non-mining	An. farauti	0	0	0
11-12am	Indoor	0	NA	Kunaye 2			Mali	Non-mining	An. farauti	1	0	0
12-1am	Indoor	0	NA	Kunaye 2			Mali	Non-mining	An. farauti	0	0	0
1-2am	Indoor	0	NA	Kunaye 2			Mali	Non-mining	An. farauti	0	0	0
2-3am	Indoor	0	NA	Kunaye 2			Mali	Non-mining	An. farauti	0	0	0
3-4am	Indoor	0	NA	Kunaye 2			Mali	Non-mining	An. farauti	0	0	0
4-5am	Indoor	0	NA	Kunaye 2			Mali	Non-mining	An. farauti	0	0	0
5-6am	Indoor	0	NA	Kunaye 2			Mali	Non-mining	An. farauti	0	0	0
6-7pm	Outdoor	0	NA	Kunaye 2			Mali	Non-mining	An. farauti	0	0	0
7-8pm	Outdoor	0	NA	Kunaye 2			Mali	Non-mining	An. farauti	0	0	0
8-9pm	Outdoor	0	NA	Kunaye 2			Mali	Non-mining	An. farauti	0	0	0
9-10pm	Outdoor	0	NA	Kunaye 2			Mali	Non-mining	An. farauti	0	0	0
10-11pm	Outdoor	0	NA	Kunaye 2			Mali	Non-mining	An. farauti	0	0	0
11-12am	Outdoor	0	NA	Kunaye 2			Mali	Non-mining	An. farauti	0	0	0
12-1am	Outdoor	0	NA	Kunaye 2			Mali	Non-mining	An. farauti	0	0	0
1-2am	Outdoor	0	NA	Kunaye 2			Mali	Non-mining	An. farauti	0	0	0
2-3am	Outdoor	0	NA	Kunaye 2			Mali	Non-mining	An. farauti	0	0	0
3-4am	Outdoor	0	NA	Kunaye 2			Mali	Non-mining	An. farauti	0	0	0
4-5am	Outdoor	0	NA	Kunaye 2			Mali	Non-mining	An. farauti	0	0	0
5-6am	Outdoor	0	NA	Kunaye 2			Mali	Non-mining	An. farauti	0	0	0
6-7pm	Indoor	0	NA	Kunaye 2			Mali	Non-mining	An. farauti	0	0	0
7-8pm	Indoor	0	NA	Kunaye 2			Mali	Non-mining	An. farauti	0	0	0
8-9pm	Indoor	0	NA	Kunaye 2			Mali	Non-mining	An. farauti	0	0	0
9-10pm	Indoor	0	NA	Kunaye 2			Mali	Non-mining	An. farauti	0	0	0
10-11pm	Indoor	0	NA	Kunaye 2			Mali	Non-mining	An. farauti	0	0	0
11-12am	Indoor	0	NA	Kunaye 2			Mali	Non-mining	An. farauti	0	0	0
12-1am	Indoor	0	NA	Kunaye 2			Mali	Non-mining	An. farauti	1	0	0
1-2am	Indoor	0	NA	Kunaye 2			Mali	Non-mining	An. farauti	0	0	0
2-3am	Indoor	0	NA	Kunaye 2			Mali	Non-mining	An. farauti	0	0	0
3-4am	Indoor	0	NA	Kunaye 2			Mali	Non-mining	An. farauti	0	0	0
4-5am	Indoor	0	NA	Kunaye 2			Mali	Non-mining	An. farauti	0	0	0
5-6am	Indoor	0	NA	Kunaye 2			Mali	Non-mining	An. farauti	0	0	0
6-7pm	Outdoor	0	NA	Kunaye 2			Mali	Non-mining	An. farauti	0	0	0
7-8pm	Outdoor	0	NA	Kunaye 2			Mali	Non-mining	An. farauti	0	0	0
8-9pm	Outdoor	0	NA	Kunaye 2			Mali	Non-mining	An. farauti	0	0	0
9-10pm	Outdoor	0	NA	Kunaye 2			Mali	Non-mining	An. farauti	0	0	0
10-11pm	Outdoor	0	NA	Kunaye 2			Mali	Non-mining	An. farauti	0	0	0
11-12am	Outdoor	0	NA	Kunaye 2			Mali	Non-mining	An. farauti	0	0	0
12-1am	Outdoor	0	NA	Kunaye 2			Mali	Non-mining	An. farauti	0	0	0
1-2am	Outdoor	0	NA	Kunaye 2			Mali	Non-mining	An. farauti	0	0	0
2-3am	Outdoor	0	NA	Kunaye 2			Mali	Non-mining	An. farauti	0	0	0
3-4am	Outdoor	0	NA	Kunaye 2			Mali	Non-mining	An. farauti	0	0	0
4-5am	Outdoor	0	NA	Kunaye 2			Mali	Non-mining	An. farauti	0	0	0
5-6am	Outdoor	0	NA	Kunaye 2			Mali	Non-mining	An. farauti	0	0	0
6-7pm	Indoor	0	NA	Kunaye 2			Mali	Non-mining	An. farauti	0	0	0
7-8pm	Indoor	0	NA	Kunaye 2			Mali	Non-mining	An. farauti	0	0	0
8-9pm	Indoor	0	NA	Kunaye 2			Mali	Non-mining	An. farauti	0	0	0
9-10pm	Indoor	0	NA	Kunaye 2			Mali	Non-mining	An. farauti	0	0	0
10-11pm	Indoor	0	NA	Kunaye 2			Mali	Non-mining	An. farauti	0	0	0
11-12am	Indoor	0	NA	Kunaye 2			Mali	Non-mining	An. farauti	0	0	0
12-1am	Indoor	0	NA	Kunaye 2			Mali	Non-mining	An. farauti	0	0	0
1-2am	Indoor	0	NA	Kunaye 2			Mali	Non-mining	An. farauti	0	0	0
2-3am	Indoor	0	NA	Kunaye 2			Mali	Non-mining	An. farauti	0	0	0
3-4am	Indoor	0	NA	Kunaye 2			Mali	Non-mining	An. farauti	0	0	0
4-5am	Indoor	0	NA	Kunaye 2			Mali	Non-mining	An. farauti	0	0	0
5-6am	Indoor	0	NA	Kunaye 2			Mali	Non-mining	An. farauti	0	0	0
6-7pm	Outdoor	0	NA	Kunaye 2			Mali	Non-mining	An. farauti	0	0	0
7-8pm	Outdoor	0	NA	Kunaye 2			Mali	Non-mining	An. farauti	0	0	0
8-9pm	Outdoor	0	NA	Kunaye 2			Mali	Non-mining	An. farauti	0	0	0
9-10pm	Outdoor	0	NA	Kunaye 2			Mali	Non-mining	An. farauti	0	0	0
10-11pm	Outdoor	0	NA	Kunaye 2			Mali	Non-mining	An. farauti	0	0	0
11-12am	Outdoor	0	NA	Kunaye 2			Mali	Non-mining	An. farauti	0	0	0
12-1am	Outdoor	0	NA	Kunaye 2			Mali	Non-mining	An. farauti	0	0	0
1-2am	Outdoor	0	NA	Kunaye 2			Mali	Non-mining	An. farauti	0	0	0
2-3am	Outdoor	0	NA	Kunaye 2			Mali	Non-mining	An. farauti	0	0	0
3-4am	Outdoor	0	NA	Kunaye 2			Mali	Non-mining	An. farauti	0	0	0
4-5am	Outdoor	0	NA	Kunaye 2			Mali	Non-mining	An. farauti	0	0	0
5-6am	Outdoor	0	NA	Kunaye 2			Mali	Non-mining	An. farauti	0	0	0
6-7pm	Indoor	0	NA	Kunaye 2			Mali	Non-mining	An. farauti	0	0	0
7-8pm	Indoor	0	NA	Kunaye 2			Mali	Non-mining	An. farauti	0	0	0
8-9pm	Indoor	0	NA	Kunaye 2			Mali	Non-mining	An. farauti	0	0	0
9-10pm	Indoor	0	NA	Kunaye 2			Mali	Non-mining	An. farauti	0	0	0
10-11pm	Indoor	0	NA	Kunaye 2			Mali	Non-mining	An. farauti	0	0	0
11-12am	Indoor	0	NA	Kunaye 2			Mali	Non-mining	An. farauti	0	0	0
12-1am	Indoor	0	NA	Kunaye 2			Mali	Non-mining	An. farauti	0	0	0
1-2am	Indoor	0	NA	Kunaye 2			Mali	Non-mining	An. farauti	0	0	0
2-3am	Indoor	0	NA	Kunaye 2			Mali	Non-mining	An. farauti	0	0	0
3-4am	Indoor	0	NA	Kunaye 2			Mali	Non-mining	An. farauti	0	0	0
4-5am	Indoor	0	NA	Kunaye 2			Mali	Non-mining	An. farauti	0	0	0
5-6am	Indoor	0	NA	Kunaye 2			Mali	Non-mining	An. farauti	0	0	0
6-7pm	Outdoor	0	NA	Kunaye 2			Mali	Non-mining	An. farauti	0	0	0
7-8pm	Outdoor	0	NA	Kunaye 2			Mali	Non-mining	An. farauti	0	0	0
8-9pm	Outdoor	0	NA	Kunaye 2			Mali	Non-mining	An. farauti	0	0	0
9-10pm	Outdoor	0	NA	Kunaye 2			Mali	Non-mining	An. farauti	0	0	0
10-11pm	Outdoor	0	NA	Kunaye 2			Mali	Non-mining	An. farauti	0	0	0
11-12am	Outdoor	0	NA	Kunaye 2			Mali	Non-mining	An. farauti	0	0	0
12-1am	Outdoor	0	NA	Kunaye 2			Mali	Non-mining	An. farauti	0	0	0
1-2am	Outdoor	0	NA	Kunaye 2			Mali	Non-mining	An. farauti	0	0	0
2-3am	Outdoor	0	NA	Kunaye 2			Mali	Non-mining	An. farauti	0	0	0
3-4am	Outdoor	0	NA	Kunaye 2			Mali	Non-mining	An. farauti	0	0	0
4-5am	Outdoor	0	NA	Kunaye 2			Mali	Non-mining	An. farauti	0	0	0
5-6am	Outdoor	0	NA	Kunaye 2			Mali	Non-mining	An. farauti	0	0	0
6-7pm	Indoor	0	NA	Kunaye 2			Mali	Non-mining	An. farauti	0	0	0
7-8pm	Indoor	0	NA	Kunaye 2			Mali	Non-mining	An. farauti	0	0	0
8-9pm	Indoor	0	NA	Kunaye 2			Mali	Non-mining	An. farauti	0	0	0
9-10pm	Indoor	0	NA	Kunaye 2			Mali	Non-mining	An. farauti	0	0	0
10-11pm	Indoor	0	NA	Kunaye 2			Mali	Non-mining	An. farauti	0	0	0
11-12am	Indoor	0	NA	Kunaye 2			Mali	Non-mining	An. farauti	0	1	0
12-1am	Indoor	0	NA	Kunaye 2			Mali	Non-mining	An. farauti	0	0	0
1-2am	Indoor	0	NA	Kunaye 2			Mali	Non-mining	An. farauti	0	0	0
2-3am	Indoor	0	NA	Kunaye 2			Mali	Non-mining	An. farauti	0	0	0
3-4am	Indoor	0	NA	Kunaye 2			Mali	Non-mining	An. farauti	0	0	0
4-5am	Indoor	0	NA	Kunaye 2			Mali	Non-mining	An. farauti	0	0	0
5-6am	Indoor	0	NA	Kunaye 2			Mali	Non-mining	An. farauti	0	0	0
6-7pm	Outdoor	0	NA	Kunaye 2			Mali	Non-mining	An. farauti	0	0	0
7-8pm	Outdoor	0	NA	Kunaye 2			Mali	Non-mining	An. farauti	0	0	0
8-9pm	Outdoor	0	NA	Kunaye 2			Mali	Non-mining	An. farauti	0	0	0
9-10pm	Outdoor	0	NA	Kunaye 2			Mali	Non-mining	An. farauti	0	0	0
10-11pm	Outdoor	0	NA	Kunaye 2			Mali	Non-mining	An. farauti	0	0	0
11-12am	Outdoor	0	NA	Kunaye 2			Mali	Non-mining	An. farauti	0	0	0
12-1am	Outdoor	0	NA	Kunaye 2			Mali	Non-mining	An. farauti	0	0	0
1-2am	Outdoor	0	NA	Kunaye 2			Mali	Non-mining	An. farauti	0	0	0
2-3am	Outdoor	0	NA	Kunaye 2			Mali	Non-mining	An. farauti	0	0	0
3-4am	Outdoor	0	NA	Kunaye 2			Mali	Non-mining	An. farauti	0	0	0
4-5am	Outdoor	0	NA	Kunaye 2			Mali	Non-mining	An. farauti	0	0	0
5-6am	Outdoor	0	NA	Kunaye 2			Mali	Non-mining	An. farauti	0	0	0
6-7pm	Indoor	0	NA	Kunaye 2			Mali	Non-mining	An. farauti	0	0	0
7-8pm	Indoor	0	NA	Kunaye 2			Mali	Non-mining	An. farauti	0	0	0
8-9pm	Indoor	0	NA	Kunaye 2			Mali	Non-mining	An. farauti	0	0	0
9-10pm	Indoor	0	NA	Kunaye 2			Mali	Non-mining	An. farauti	0	0	0
10-11pm	Indoor	0	NA	Kunaye 2			Mali	Non-mining	An. farauti	0	0	0
11-12am	Indoor	0	NA	Kunaye 2			Mali	Non-mining	An. farauti	0	0	0
12-1am	Indoor	0	NA	Kunaye 2			Mali	Non-mining	An. farauti	0	0	0
1-2am	Indoor	0	NA	Kunaye 2			Mali	Non-mining	An. farauti	0	0	0
2-3am	Indoor	0	NA	Kunaye 2			Mali	Non-mining	An. farauti	0	0	0
3-4am	Indoor	0	NA	Kunaye 2			Mali	Non-mining	An. farauti	0	0	0
4-5am	Indoor	0	NA	Kunaye 2			Mali	Non-mining	An. farauti	0	0	0
5-6am	Indoor	0	NA	Kunaye 2			Mali	Non-mining	An. farauti	0	0	0
10-11pm	Outdoor	1	An. farauti	Kunaye 2			Mali	Non-mining	An. farauti	0	0	0
9-10pm	Outdoor	1	An. farauti	Kunaye 2			Mali	Non-mining	An. farauti	0	0	0
6-7pm	Outdoor	0	NA	Kunaye 2			Mali	Non-mining	An. farauti	0	0	0
7-8pm	Outdoor	0	NA	Kunaye 2			Mali	Non-mining	An. farauti	0	0	0
8-9pm	Outdoor	0	NA	Kunaye 2			Mali	Non-mining	An. farauti	0	0	0
11-12am	Outdoor	0	NA	Kunaye 2			Mali	Non-mining	An. farauti	0	0	0
12-1am	Outdoor	0	NA	Kunaye 2			Mali	Non-mining	An. farauti	0	0	0
1-2am	Outdoor	0	NA	Kunaye 2			Mali	Non-mining	An. farauti	0	0	0
2-3am	Outdoor	0	NA	Kunaye 2			Mali	Non-mining	An. farauti	0	0	0
3-4am	Outdoor	0	NA	Kunaye 2			Mali	Non-mining	An. farauti	0	0	0
4-5am	Outdoor	0	NA	Kunaye 2			Mali	Non-mining	An. farauti	0	0	0
5-6am	Outdoor	0	NA	Kunaye 2			Mali	Non-mining	An. farauti	0	0	0
6-7pm	Indoor	0	NA	Kunaye 2			Mali	Non-mining	An. farauti	0	0	0
7-8pm	Indoor	0	NA	Kunaye 2			Mali	Non-mining	An. farauti	0	0	0
8-9pm	Indoor	0	NA	Kunaye 2			Mali	Non-mining	An. farauti	0	0	0
9-10pm	Indoor	0	NA	Kunaye 2			Mali	Non-mining	An. farauti	0	0	0
10-11pm	Indoor	0	NA	Kunaye 2			Mali	Non-mining	An. farauti	0	0	0
11-12am	Indoor	0	NA	Kunaye 2			Mali	Non-mining	An. farauti	0	0	0
12-1am	Indoor	0	NA	Kunaye 2			Mali	Non-mining	An. farauti	0	0	0
1-2am	Indoor	0	NA	Kunaye 2			Mali	Non-mining	An. farauti	0	0	0
2-3am	Indoor	0	NA	Kunaye 2			Mali	Non-mining	An. farauti	0	0	0
3-4am	Indoor	0	NA	Kunaye 2			Mali	Non-mining	An. farauti	0	0	0
4-5am	Indoor	0	NA	Kunaye 2			Mali	Non-mining	An. farauti	0	0	0
5-6am	Indoor	0	NA	Kunaye 2			Mali	Non-mining	An. farauti	0	0	0
6-7pm	Outdoor	0	NA	Kunaye 2			Mali	Non-mining	An. farauti	0	0	0
7-8pm	Outdoor	0	NA	Kunaye 2			Mali	Non-mining	An. farauti	0	0	0
8-9pm	Outdoor	0	NA	Kunaye 2			Mali	Non-mining	An. farauti	0	0	0
9-10pm	Outdoor	0	NA	Kunaye 2			Mali	Non-mining	An. farauti	0	0	0
10-11pm	Outdoor	0	NA	Kunaye 2			Mali	Non-mining	An. farauti	0	0	0
11-12am	Outdoor	0	NA	Kunaye 2			Mali	Non-mining	An. farauti	0	0	0
12-1am	Outdoor	0	NA	Kunaye 2			Mali	Non-mining	An. farauti	0	0	0
1-2am	Outdoor	0	NA	Kunaye 2			Mali	Non-mining	An. farauti	0	0	0
2-3am	Outdoor	0	NA	Kunaye 2			Mali	Non-mining	An. farauti	0	0	0
3-4am	Outdoor	0	NA	Kunaye 2			Mali	Non-mining	An. farauti	0	0	0
4-5am	Outdoor	0	NA	Kunaye 2			Mali	Non-mining	An. farauti	0	0	0
5-6am	Outdoor	0	NA	Kunaye 2			Mali	Non-mining	An. farauti	0	0	0
6-7pm	Indoor	0	NA	Kunaye 2			Mali	Non-mining	An. farauti	0	0	0
7-8pm	Indoor	0	NA	Kunaye 2			Mali	Non-mining	An. farauti	0	0	0
8-9pm	Indoor	0	NA	Kunaye 2			Mali	Non-mining	An. farauti	0	0	0
9-10pm	Indoor	0	NA	Kunaye 2			Mali	Non-mining	An. farauti	0	0	0
10-11pm	Indoor	0	NA	Kunaye 2			Mali	Non-mining	An. farauti	0	0	0
11-12am	Indoor	0	NA	Kunaye 2			Mali	Non-mining	An. farauti	0	0	0
12-1am	Indoor	0	NA	Kunaye 2			Mali	Non-mining	An. farauti	0	0	0
1-2am	Indoor	0	NA	Kunaye 2			Mali	Non-mining	An. farauti	0	0	0
2-3am	Indoor	0	NA	Kunaye 2			Mali	Non-mining	An. farauti	0	0	0
3-4am	Indoor	0	NA	Kunaye 2			Mali	Non-mining	An. farauti	0	0	0
4-5am	Indoor	0	NA	Kunaye 2			Mali	Non-mining	An. farauti	0	0	0
5-6am	Indoor	0	NA	Kunaye 2			Mali	Non-mining	An. farauti	0	0	0
6-7pm	Outdoor	0	NA	Kunaye 2			Mali	Non-mining	An. farauti	0	0	0
7-8pm	Outdoor	0	NA	Kunaye 2			Mali	Non-mining	An. farauti	0	0	0
8-9pm	Outdoor	0	NA	Kunaye 2			Mali	Non-mining	An. farauti	0	0	0
9-10pm	Outdoor	0	NA	Kunaye 2			Mali	Non-mining	An. farauti	0	0	0
10-11pm	Outdoor	0	NA	Kunaye 2			Mali	Non-mining	An. farauti	0	0	0
11-12am	Outdoor	0	NA	Kunaye 2			Mali	Non-mining	An. farauti	0	0	0
12-1am	Outdoor	0	NA	Kunaye 2			Mali	Non-mining	An. farauti	0	0	0
1-2am	Outdoor	0	NA	Kunaye 2			Mali	Non-mining	An. farauti	0	0	0
2-3am	Outdoor	0	NA	Kunaye 2			Mali	Non-mining	An. farauti	0	0	0
3-4am	Outdoor	0	NA	Kunaye 2			Mali	Non-mining	An. farauti	0	0	0
4-5am	Outdoor	0	NA	Kunaye 2			Mali	Non-mining	An. farauti	0	0	0
5-6am	Outdoor	0	NA	Kunaye 2			Mali	Non-mining	An. farauti	0	0	0
6-7pm	Indoor	0	NA	Kunaye 2			Mali	Non-mining	An. farauti	0	0	0
7-8pm	Indoor	0	NA	Kunaye 2			Mali	Non-mining	An. farauti	0	0	0
8-9pm	Indoor	0	NA	Kunaye 2			Mali	Non-mining	An. farauti	0	0	0
9-10pm	Indoor	0	NA	Kunaye 2			Mali	Non-mining	An. farauti	0	0	0
10-11pm	Indoor	0	NA	Kunaye 2			Mali	Non-mining	An. farauti	0	0	0
11-12am	Indoor	0	NA	Kunaye 2			Mali	Non-mining	An. farauti	0	0	0
12-1am	Indoor	0	NA	Kunaye 2			Mali	Non-mining	An. farauti	0	0	0
1-2am	Indoor	0	NA	Kunaye 2			Mali	Non-mining	An. farauti	0	0	0
2-3am	Indoor	0	NA	Kunaye 2			Mali	Non-mining	An. farauti	0	0	0
3-4am	Indoor	0	NA	Kunaye 2			Mali	Non-mining	An. farauti	0	0	0
4-5am	Indoor	0	NA	Kunaye 2			Mali	Non-mining	An. farauti	0	0	0
5-6am	Indoor	0	NA	Kunaye 2			Mali	Non-mining	An. farauti	0	0	0
6-7pm	Outdoor	0	NA	Kunaye 2			Mali	Non-mining	An. farauti	0	0	0
7-8pm	Outdoor	0	NA	Kunaye 2			Mali	Non-mining	An. farauti	0	0	0
8-9pm	Outdoor	0	NA	Kunaye 2			Mali	Non-mining	An. farauti	0	0	0
9-10pm	Outdoor	0	NA	Kunaye 2			Mali	Non-mining	An. farauti	0	0	0
10-11pm	Outdoor	0	NA	Kunaye 2			Mali	Non-mining	An. farauti	0	0	0
11-12am	Outdoor	0	NA	Kunaye 2			Mali	Non-mining	An. farauti	0	0	0
12-1am	Outdoor	0	NA	Kunaye 2			Mali	Non-mining	An. farauti	0	0	0
1-2am	Outdoor	0	NA	Kunaye 2			Mali	Non-mining	An. farauti	0	0	0
2-3am	Outdoor	0	NA	Kunaye 2			Mali	Non-mining	An. farauti	0	0	0
3-4am	Outdoor	0	NA	Kunaye 2			Mali	Non-mining	An. farauti	0	0	0
4-5am	Outdoor	0	NA	Kunaye 2			Mali	Non-mining	An. farauti	0	0	0
5-6am	Outdoor	0	NA	Kunaye 2			Mali	Non-mining	An. farauti	0	0	0
6-7pm	Indoor	0	NA	Kunaye 2			Mali	Non-mining	An. farauti	0	0	0
7-8pm	Indoor	0	NA	Kunaye 2			Mali	Non-mining	An. farauti	0	0	0
8-9pm	Indoor	0	NA	Kunaye 2			Mali	Non-mining	An. farauti	0	0	0
9-10pm	Indoor	0	NA	Kunaye 2			Mali	Non-mining	An. farauti	0	0	0
10-11pm	Indoor	0	NA	Kunaye 2			Mali	Non-mining	An. farauti	0	0	0
11-12am	Indoor	0	NA	Kunaye 2			Mali	Non-mining	An. farauti	0	0	0
12-1am	Indoor	0	NA	Kunaye 2			Mali	Non-mining	An. farauti	0	0	0
1-2am	Indoor	0	NA	Kunaye 2			Mali	Non-mining	An. farauti	0	0	0
2-3am	Indoor	0	NA	Kunaye 2			Mali	Non-mining	An. farauti	0	0	0
3-4am	Indoor	0	NA	Kunaye 2			Mali	Non-mining	An. farauti	0	0	0
4-5am	Indoor	0	NA	Kunaye 2			Mali	Non-mining	An. farauti	0	0	0
5-6am	Indoor	0	NA	Kunaye 2			Mali	Non-mining	An. farauti	0	0	0
6-7pm	Outdoor	0	NA	Kunaye 2			Mali	Non-mining	An. farauti	0	0	0
7-8pm	Outdoor	0	NA	Kunaye 2			Mali	Non-mining	An. farauti	0	0	0
8-9pm	Outdoor	0	NA	Kunaye 2			Mali	Non-mining	An. farauti	0	0	0
9-10pm	Outdoor	0	NA	Kunaye 2			Mali	Non-mining	An. farauti	0	0	0
10-11pm	Outdoor	0	NA	Kunaye 2			Mali	Non-mining	An. farauti	0	0	0
11-12am	Outdoor	0	NA	Kunaye 2			Mali	Non-mining	An. farauti	0	0	0
12-1am	Outdoor	0	NA	Kunaye 2			Mali	Non-mining	An. farauti	0	0	0
1-2am	Outdoor	0	NA	Kunaye 2			Mali	Non-mining	An. farauti	0	0	0
2-3am	Outdoor	0	NA	Kunaye 2			Mali	Non-mining	An. farauti	0	0	0
3-4am	Outdoor	0	NA	Kunaye 2			Mali	Non-mining	An. farauti	0	0	0
4-5am	Outdoor	0	NA	Kunaye 2			Mali	Non-mining	An. farauti	0	0	0
5-6am	Outdoor	0	NA	Kunaye 2			Mali	Non-mining	An. farauti	0	0	0
6-7pm	Indoor	0	NA	Kunaye 2			Mali	Non-mining	An. farauti	0	0	0
7-8pm	Indoor	0	NA	Kunaye 2			Mali	Non-mining	An. farauti	0	0	0
8-9pm	Indoor	0	NA	Kunaye 2			Mali	Non-mining	An. farauti	0	0	0
9-10pm	Indoor	0	NA	Kunaye 2			Mali	Non-mining	An. farauti	0	0	0
10-11pm	Indoor	0	NA	Kunaye 2			Mali	Non-mining	An. farauti	0	0	0
11-12am	Indoor	0	NA	Kunaye 2			Mali	Non-mining	An. farauti	0	0	0
12-1am	Indoor	0	NA	Kunaye 2			Mali	Non-mining	An. farauti	0	0	0
1-2am	Indoor	0	NA	Kunaye 2			Mali	Non-mining	An. farauti	0	0	0
2-3am	Indoor	0	NA	Kunaye 2			Mali	Non-mining	An. farauti	0	0	0
3-4am	Indoor	0	NA	Kunaye 2			Mali	Non-mining	An. farauti	0	0	0
4-5am	Indoor	0	NA	Kunaye 2			Mali	Non-mining	An. farauti	0	0	0
5-6am	Indoor	0	NA	Kunaye 2			Mali	Non-mining	An. farauti	0	0	0
6-7pm	Outdoor	0	NA	Kunaye 2			Mali	Non-mining	An. farauti	0	0	0
7-8pm	Outdoor	0	NA	Kunaye 2			Mali	Non-mining	An. farauti	0	0	0
8-9pm	Outdoor	0	NA	Kunaye 2			Mali	Non-mining	An. farauti	0	0	0
9-10pm	Outdoor	0	NA	Kunaye 2			Mali	Non-mining	An. farauti	0	0	0
10-11pm	Outdoor	0	NA	Kunaye 2			Mali	Non-mining	An. farauti	0	0	0
11-12am	Outdoor	0	NA	Kunaye 2			Mali	Non-mining	An. farauti	0	0	0
12-1am	Outdoor	0	NA	Kunaye 2			Mali	Non-mining	An. farauti	0	0	0
1-2am	Outdoor	0	NA	Kunaye 2			Mali	Non-mining	An. farauti	0	0	0
2-3am	Outdoor	0	NA	Kunaye 2			Mali	Non-mining	An. farauti	0	0	0
3-4am	Outdoor	0	NA	Kunaye 2			Mali	Non-mining	An. farauti	0	0	0
4-5am	Outdoor	0	NA	Kunaye 2			Mali	Non-mining	An. farauti	0	0	0
5-6am	Outdoor	0	NA	Kunaye 2			Mali	Non-mining	An. farauti	0	0	0
6-7pm	Indoor	0	NA	Kunaye 2			Mali	Non-mining	An. farauti	0	0	0
7-8pm	Indoor	0	NA	Kunaye 2			Mali	Non-mining	An. farauti	0	0	0
8-9pm	Indoor	0	NA	Kunaye 2			Mali	Non-mining	An. farauti	0	0	0
9-10pm	Indoor	0	NA	Kunaye 2			Mali	Non-mining	An. farauti	0	0	0
10-11pm	Indoor	0	NA	Kunaye 2			Mali	Non-mining	An. farauti	0	0	0
11-12am	Indoor	0	NA	Kunaye 2			Mali	Non-mining	An. farauti	0	0	0
12-1am	Indoor	0	NA	Kunaye 2			Mali	Non-mining	An. farauti	0	0	0
1-2am	Indoor	0	NA	Kunaye 2			Mali	Non-mining	An. farauti	0	0	0
2-3am	Indoor	0	NA	Kunaye 2			Mali	Non-mining	An. farauti	0	0	0
3-4am	Indoor	0	NA	Kunaye 2			Mali	Non-mining	An. farauti	0	0	0
4-5am	Indoor	0	NA	Kunaye 2			Mali	Non-mining	An. farauti	0	0	0
5-6am	Indoor	0	NA	Kunaye 2			Mali	Non-mining	An. farauti	0	0	0
6-7pm	Outdoor	0	NA	Kunaye 2			Mali	Non-mining	An. farauti	0	0	0
7-8pm	Outdoor	1	An. farauti	Kunaye 2			Mali	Non-mining	An. farauti	0	0	0
8-9pm	Outdoor	0	NA	Kunaye 2			Mali	Non-mining	An. farauti	0	0	0
9-10pm	Outdoor	0	NA	Kunaye 2			Mali	Non-mining	An. farauti	0	0	0
10-11pm	Outdoor	0	NA	Kunaye 2			Mali	Non-mining	An. farauti	0	0	0
11-12am	Outdoor	0	NA	Kunaye 2			Mali	Non-mining	An. farauti	0	0	0
12-1am	Outdoor	0	NA	Kunaye 2			Mali	Non-mining	An. farauti	0	0	0
1-2am	Outdoor	0	NA	Kunaye 2			Mali	Non-mining	An. farauti	0	0	0
2-3am	Outdoor	0	NA	Kunaye 2			Mali	Non-mining	An. farauti	0	0	0
3-4am	Outdoor	0	NA	Kunaye 2			Mali	Non-mining	An. farauti	0	0	0
4-5am	Outdoor	0	NA	Kunaye 2			Mali	Non-mining	An. farauti	0	0	0
5-6am	Outdoor	0	NA	Kunaye 2			Mali	Non-mining	An. farauti	0	0	0
6-7pm	Indoor	0	NA	Kunaye 2			Mali	Non-mining	An. farauti	0	0	0
7-8pm	Indoor	0	NA	Kunaye 2			Mali	Non-mining	An. farauti	0	0	0
8-9pm	Indoor	0	NA	Kunaye 2			Mali	Non-mining	An. farauti	0	0	0
9-10pm	Indoor	0	NA	Kunaye 2			Mali	Non-mining	An. farauti	0	0	0
10-11pm	Indoor	0	NA	Kunaye 2			Mali	Non-mining	An. farauti	0	0	0
11-12am	Indoor	0	NA	Kunaye 2			Mali	Non-mining	An. farauti	0	0	0
12-1am	Indoor	0	NA	Kunaye 2			Mali	Non-mining	An. farauti	0	0	0
1-2am	Indoor	0	NA	Kunaye 2			Mali	Non-mining	An. farauti	0	0	0
2-3am	Indoor	0	NA	Kunaye 2			Mali	Non-mining	An. farauti	0	0	0
3-4am	Indoor	0	NA	Kunaye 2			Mali	Non-mining	An. farauti	0	0	0
4-5am	Indoor	0	NA	Kunaye 2			Mali	Non-mining	An. farauti	0	0	0
5-6am	Indoor	0	NA	Kunaye 2			Mali	Non-mining	An. farauti	0	0	0
6-7pm	Outdoor	0	NA	Kunaye 2			Mali	Non-mining	An. farauti	0	0	0
7-8pm	Outdoor	0	NA	Kunaye 2			Mali	Non-mining	An. farauti	0	0	0
8-9pm	Outdoor	0	NA	Kunaye 2			Mali	Non-mining	An. farauti	0	0	0
9-10pm	Outdoor	0	NA	Kunaye 2			Mali	Non-mining	An. farauti	0	0	0
10-11pm	Outdoor	0	NA	Kunaye 2			Mali	Non-mining	An. farauti	0	0	0
11-12am	Outdoor	0	NA	Kunaye 2			Mali	Non-mining	An. farauti	0	0	0
12-1am	Outdoor	0	NA	Kunaye 2			Mali	Non-mining	An. farauti	0	0	0
1-2am	Outdoor	0	NA	Kunaye 2			Mali	Non-mining	An. farauti	0	0	0
2-3am	Outdoor	0	NA	Kunaye 2			Mali	Non-mining	An. farauti	0	0	0
3-4am	Outdoor	0	NA	Kunaye 2			Mali	Non-mining	An. farauti	0	0	0
4-5am	Outdoor	0	NA	Kunaye 2			Mali	Non-mining	An. farauti	0	0	0
5-6am	Outdoor	0	NA	Kunaye 2			Mali	Non-mining	An. farauti	0	0	0
7-8pm	Indoor	0	NA	Kunaye 2			Mali	Non-mining	An. farauti	0	0	0
8-9pm	Indoor	0	NA	Kunaye 2			Mali	Non-mining	An. farauti	0	0	0
9-10pm	Indoor	0	NA	Kunaye 2			Mali	Non-mining	An. farauti	0	0	0
10-11pm	Indoor	0	NA	Kunaye 2			Mali	Non-mining	An. farauti	0	0	0
11-12am	Indoor	0	NA	Kunaye 2			Mali	Non-mining	An. farauti	0	0	0
12-1am	Indoor	0	NA	Kunaye 2			Mali	Non-mining	An. farauti	0	0	0
1-2am	Indoor	0	NA	Kunaye 2			Mali	Non-mining	An. farauti	0	0	0
2-3am	Indoor	0	NA	Kunaye 2			Mali	Non-mining	An. farauti	1	0	0
3-4am	Indoor	0	NA	Kunaye 2			Mali	Non-mining	An. farauti	0	0	0
4-5am	Indoor	0	NA	Kunaye 2			Mali	Non-mining	An. farauti	0	0	0
5-6am	Indoor	0	NA	Kunaye 2			Mali	Non-mining	An. farauti	0	0	0
6-7pm	Outdoor	0	NA	Kunaye 2			Mali	Non-mining	An. farauti	0	0	0
7-8pm	Outdoor	0	NA	Kunaye 2			Mali	Non-mining	An. farauti	0	0	0
8-9pm	Outdoor	0	NA	Kunaye 2			Mali	Non-mining	An. farauti	0	0	0
9-10pm	Outdoor	0	NA	Kunaye 2			Mali	Non-mining	An. farauti	0	0	0
10-11pm	Outdoor	0	NA	Kunaye 2			Mali	Non-mining	An. farauti	0	0	0
11-12am	Outdoor	0	NA	Kunaye 2			Mali	Non-mining	An. farauti	0	0	0
12-1am	Outdoor	0	NA	Kunaye 2			Mali	Non-mining	An. farauti	0	0	0
1-2am	Outdoor	0	NA	Kunaye 2			Mali	Non-mining	An. farauti	0	0	0
2-3am	Outdoor	0	NA	Kunaye 2			Mali	Non-mining	An. farauti	0	0	0
3-4am	Outdoor	0	NA	Kunaye 2			Mali	Non-mining	An. farauti	0	0	0
4-5am	Outdoor	0	NA	Kunaye 2			Mali	Non-mining	An. farauti	0	0	0
5-6am	Outdoor	0	NA	Kunaye 2			Mali	Non-mining	An. farauti	0	0	0
6-7pm	Indoor	0	NA	Kunaye 2			Mali	Non-mining	An. farauti	0	0	0
7-8pm	Indoor	0	NA	Kunaye 2			Mali	Non-mining	An. farauti	0	0	0
8-9pm	Indoor	0	NA	Kunaye 2			Mali	Non-mining	An. farauti	0	0	0
9-10pm	Indoor	0	NA	Kunaye 2			Mali	Non-mining	An. farauti	0	0	0
10-11pm	Indoor	0	NA	Kunaye 2			Mali	Non-mining	An. farauti	0	0	0
11-12am	Indoor	0	NA	Kunaye 2			Mali	Non-mining	An. farauti	0	0	0
12-1am	Indoor	0	NA	Kunaye 2			Mali	Non-mining	An. farauti	0	0	0
1-2am	Indoor	0	NA	Kunaye 2			Mali	Non-mining	An. farauti	0	0	0
2-3am	Indoor	0	NA	Kunaye 2			Mali	Non-mining	An. farauti	0	0	0
3-4am	Indoor	0	NA	Kunaye 2			Mali	Non-mining	An. farauti	0	0	0
4-5am	Indoor	0	NA	Kunaye 2			Mali	Non-mining	An. farauti	0	0	0
5-6am	Indoor	0	NA	Kunaye 2			Mali	Non-mining	An. farauti	0	0	0
6-7pm	Outdoor	0	NA	Kunaye 2			Mali	Non-mining	An. farauti	0	0	0
7-8pm	Outdoor	0	NA	Kunaye 2			Mali	Non-mining	An. farauti	0	0	0
8-9pm	Outdoor	0	NA	Kunaye 2			Mali	Non-mining	An. farauti	0	0	0
9-10pm	Outdoor	0	NA	Kunaye 2			Mali	Non-mining	An. farauti	0	0	0
10-11pm	Outdoor	0	NA	Kunaye 2			Mali	Non-mining	An. farauti	0	0	0
11-12am	Outdoor	0	NA	Kunaye 2			Mali	Non-mining	An. farauti	0	0	0
12-1am	Outdoor	0	NA	Kunaye 2			Mali	Non-mining	An. farauti	0	0	0
1-2am	Outdoor	0	NA	Kunaye 2			Mali	Non-mining	An. farauti	0	0	0
2-3am	Outdoor	0	NA	Kunaye 2			Mali	Non-mining	An. farauti	0	0	0
3-4am	Outdoor	0	NA	Kunaye 2			Mali	Non-mining	An. farauti	1	0	0
4-5am	Outdoor	0	NA	Kunaye 2			Mali	Non-mining	An. farauti	0	0	0
5-6am	Outdoor	0	NA	Kunaye 2			Mali	Non-mining	An. farauti	0	0	0
6-7pm	Indoor	0	NA	Kunaye 2			Mali	Non-mining	An. farauti	0	0	0
7-8pm	Indoor	0	NA	Kunaye 2			Mali	Non-mining	An. farauti	0	0	0
8-9pm	Indoor	0	NA	Kunaye 2			Mali	Non-mining	An. farauti	0	0	0
9-10pm	Indoor	0	NA	Kunaye 2			Mali	Non-mining	An. farauti	0	0	0
10-11pm	Indoor	0	NA	Kunaye 2			Mali	Non-mining	An. farauti	0	0	0
11-12am	Indoor	0	NA	Kunaye 2			Mali	Non-mining	An. farauti	0	0	0
12-1am	Indoor	0	NA	Kunaye 2			Mali	Non-mining	An. farauti	0	0	0
1-2am	Indoor	0	NA	Kunaye 2			Mali	Non-mining	An. farauti	0	1	0
2-3am	Indoor	0	NA	Kunaye 2			Mali	Non-mining	An. farauti	1	0	0
3-4am	Indoor	0	NA	Kunaye 2			Mali	Non-mining	An. farauti	0	0	0
4-5am	Indoor	0	NA	Kunaye 2			Mali	Non-mining	An. farauti	0	0	0
5-6am	Indoor	0	NA	Kunaye 2			Mali	Non-mining	An. farauti	0	0	0
6-7pm	Outdoor	0	NA	Kunaye 2			Mali	Non-mining	An. farauti	0	0	0
7-8pm	Outdoor	0	NA	Kunaye 2			Mali	Non-mining	An. farauti	0	0	0
8-9pm	Outdoor	0	NA	Kunaye 2			Mali	Non-mining	An. farauti	0	0	0
9-10pm	Outdoor	0	NA	Kunaye 2			Mali	Non-mining	An. farauti	0	0	0
10-11pm	Outdoor	0	NA	Kunaye 2			Mali	Non-mining	An. farauti	1	0	0
11-12am	Outdoor	0	NA	Kunaye 2			Mali	Non-mining	An. farauti	0	0	0
12-1am	Outdoor	0	NA	Kunaye 2			Mali	Non-mining	An. farauti	0	0	0
1-2am	Outdoor	0	NA	Kunaye 2			Mali	Non-mining	An. farauti	0	0	0
2-3am	Outdoor	0	NA	Kunaye 2			Mali	Non-mining	An. farauti	0	0	0
3-4am	Outdoor	0	NA	Kunaye 2			Mali	Non-mining	An. farauti	0	0	0
4-5am	Outdoor	0	NA	Kunaye 2			Mali	Non-mining	An. farauti	0	0	0
5-6am	Outdoor	0	NA	Kunaye 2			Mali	Non-mining	An. farauti	0	1	0
6-7pm	Indoor	0	NA	Kunaye 2			Mali	Non-mining	An. farauti	0	0	0
7-8pm	Indoor	0	NA	Kunaye 2			Mali	Non-mining	An. farauti	0	0	0
8-9pm	Indoor	0	NA	Kunaye 2			Mali	Non-mining	An. farauti	0	0	0
9-10pm	Indoor	0	NA	Kunaye 2			Mali	Non-mining	An. farauti	0	0	0
10-11pm	Indoor	0	NA	Kunaye 2			Mali	Non-mining	An. farauti	0	0	0
11-12am	Indoor	0	NA	Kunaye 2			Mali	Non-mining	An. farauti	0	0	0
12-1am	Indoor	0	NA	Kunaye 2			Mali	Non-mining	An. farauti	0	0	0
1-2am	Indoor	0	NA	Kunaye 2			Mali	Non-mining	An. farauti	0	0	0
2-3am	Indoor	0	NA	Kunaye 2			Mali	Non-mining	An. farauti	0	0	0
3-4am	Indoor	0	NA	Kunaye 2			Mali	Non-mining	An. farauti	0	0	0
4-5am	Indoor	0	NA	Kunaye 2			Mali	Non-mining	An. farauti	0	0	0
5-6am	Indoor	0	NA	Kunaye 2			Mali	Non-mining	An. farauti	0	0	0
6-7pm	Outdoor	0	NA	Kunaye 2			Mali	Non-mining	An. farauti	0	0	0
7-8pm	Outdoor	0	NA	Kunaye 2			Mali	Non-mining	An. farauti	0	0	0
8-9pm	Outdoor	0	NA	Kunaye 2			Mali	Non-mining	An. farauti	0	0	0
9-10pm	Outdoor	0	NA	Kunaye 2			Mali	Non-mining	An. farauti	0	0	0
10-11pm	Outdoor	0	NA	Kunaye 2			Mali	Non-mining	An. farauti	0	0	0
11-12am	Outdoor	0	NA	Kunaye 2			Mali	Non-mining	An. farauti	0	0	0
12-1am	Outdoor	0	NA	Kunaye 2			Mali	Non-mining	An. farauti	0	0	0
1-2am	Outdoor	0	NA	Kunaye 2			Mali	Non-mining	An. farauti	0	0	0
2-3am	Outdoor	0	NA	Kunaye 2			Mali	Non-mining	An. farauti	0	0	0
3-4am	Outdoor	0	NA	Kunaye 2			Mali	Non-mining	An. farauti	0	0	0
4-5am	Outdoor	0	NA	Kunaye 2			Mali	Non-mining	An. farauti	0	0	0
5-6am	Outdoor	0	NA	Kunaye 2			Mali	Non-mining	An. farauti	0	0	0
7-8pm	Indoor	0	NA	Kunaye 2			Mali	Non-mining	An. farauti	0	0	0
8-9pm	Indoor	0	NA	Kunaye 2			Mali	Non-mining	An. farauti	0	0	0
9-10pm	Indoor	0	NA	Kunaye 2			Mali	Non-mining	An. farauti	0	0	0
10-11pm	Indoor	0	NA	Kunaye 2			Mali	Non-mining	An. farauti	0	0	0
11-12am	Indoor	0	NA	Kunaye 2			Mali	Non-mining	An. farauti	0	0	0
12-1am	Indoor	0	NA	Kunaye 2			Mali	Non-mining	An. farauti	0	0	0
1-2am	Indoor	0	NA	Kunaye 2			Mali	Non-mining	An. farauti	1	0	0
2-3am	Indoor	0	NA	Kunaye 2			Mali	Non-mining	An. farauti	0	0	0
3-4am	Indoor	0	NA	Kunaye 2			Mali	Non-mining	An. farauti	0	0	0
4-5am	Indoor	0	NA	Kunaye 2			Mali	Non-mining	An. farauti	0	0	0
5-6am	Indoor	0	NA	Kunaye 2			Mali	Non-mining	An. farauti	0	0	0
6-7pm	Outdoor	0	NA	Kunaye 2			Mali	Non-mining	An. farauti	0	0	0
7-8pm	Outdoor	0	NA	Kunaye 2			Mali	Non-mining	An. farauti	1	0	0
8-9pm	Outdoor	0	NA	Kunaye 2			Mali	Non-mining	An. farauti	0	0	0
9-10pm	Outdoor	0	NA	Kunaye 2			Mali	Non-mining	An. farauti	0	0	0
10-11pm	Outdoor	0	NA	Kunaye 2			Mali	Non-mining	An. farauti	0	0	0
11-12am	Outdoor	0	NA	Kunaye 2			Mali	Non-mining	An. farauti	0	0	0
12-1am	Outdoor	0	NA	Kunaye 2			Mali	Non-mining	An. farauti	0	0	0
1-2am	Outdoor	0	NA	Kunaye 2			Mali	Non-mining	An. farauti	0	0	0
2-3am	Outdoor	0	NA	Kunaye 2			Mali	Non-mining	An. farauti	0	0	0
3-4am	Outdoor	0	NA	Kunaye 2			Mali	Non-mining	An. farauti	0	0	0
4-5am	Outdoor	0	NA	Kunaye 2			Mali	Non-mining	An. farauti	0	0	0
5-6am	Outdoor	0	NA	Kunaye 2			Mali	Non-mining	An. farauti	0	0	0
6-7pm	Indoor	0	NA	Kunaye 2			Mali	Non-mining	An. farauti	0	0	0
7-8pm	Indoor	0	NA	Kunaye 2			Mali	Non-mining	An. farauti	0	0	0
8-9pm	Indoor	0	NA	Kunaye 2			Mali	Non-mining	An. farauti	0	0	0
9-10pm	Indoor	0	NA	Kunaye 2			Mali	Non-mining	An. farauti	0	0	0
10-11pm	Indoor	0	NA	Kunaye 2			Mali	Non-mining	An. farauti	0	0	0
11-12am	Indoor	0	NA	Kunaye 2			Mali	Non-mining	An. farauti	1	0	0
12-1am	Indoor	0	NA	Kunaye 2			Mali	Non-mining	An. farauti	0	0	0
1-2am	Indoor	0	NA	Kunaye 2			Mali	Non-mining	An. farauti	0	0	0
2-3am	Indoor	0	NA	Kunaye 2			Mali	Non-mining	An. farauti	0	0	0
3-4am	Indoor	0	NA	Kunaye 2			Mali	Non-mining	An. farauti	0	0	0
4-5am	Indoor	0	NA	Kunaye 2			Mali	Non-mining	An. farauti	0	0	0
5-6am	Indoor	0	NA	Kunaye 2			Mali	Non-mining	An. farauti	1	0	0
6-7pm	Outdoor	0	NA	Kunaye 2			Mali	Non-mining	An. farauti	0	0	0
7-8pm	Outdoor	0	NA	Kunaye 2			Mali	Non-mining	An. farauti	0	0	0
8-9pm	Outdoor	0	NA	Kunaye 2			Mali	Non-mining	An. farauti	0	0	0
9-10pm	Outdoor	0	NA	Kunaye 2			Mali	Non-mining	An. farauti	0	0	0
10-11pm	Outdoor	0	NA	Kunaye 2			Mali	Non-mining	An. farauti	0	0	0
11-12am	Outdoor	0	NA	Kunaye 2			Mali	Non-mining	An. farauti	0	0	0
12-1am	Outdoor	0	NA	Kunaye 2			Mali	Non-mining	An. farauti	0	0	0
1-2am	Outdoor	0	NA	Kunaye 2			Mali	Non-mining	An. farauti	0	0	0
2-3am	Outdoor	0	NA	Kunaye 2			Mali	Non-mining	An. farauti	0	0	0
3-4am	Outdoor	0	NA	Kunaye 2			Mali	Non-mining	An. farauti	1	0	0
4-5am	Outdoor	0	NA	Kunaye 2			Mali	Non-mining	An. farauti	0	0	0
5-6am	Outdoor	0	NA	Kunaye 2			Mali	Non-mining	An. farauti	0	0	0
6-7pm	Indoor	0	NA	Kunaye 2			Mali	Non-mining	An. farauti	1	0	0
7-8pm	Indoor	0	NA	Kunaye 2			Mali	Non-mining	An. farauti	0	0	0
8-9pm	Indoor	0	NA	Kunaye 2			Mali	Non-mining	An. farauti	0	0	0
9-10pm	Indoor	0	NA	Kunaye 2			Mali	Non-mining	An. farauti	0	0	0
10-11pm	Indoor	0	NA	Kunaye 2			Mali	Non-mining	An. farauti	0	0	0
11-12am	Indoor	0	NA	Kunaye 2			Mali	Non-mining	An. farauti	1	1	1
12-1am	Indoor	0	NA	Kunaye 2			Mali	Non-mining	An. farauti	0	0	0
1-2am	Indoor	0	NA	Kunaye 2			Mali	Non-mining	An. farauti	0	0	0
2-3am	Indoor	0	NA	Kunaye 2			Mali	Non-mining	An. farauti	0	0	0
3-4am	Indoor	0	NA	Kunaye 2			Mali	Non-mining	An. farauti	1	0	0
4-5am	Indoor	0	NA	Kunaye 2			Mali	Non-mining	An. farauti	1	0	0
5-6am	Indoor	0	NA	Kunaye 2			Mali	Non-mining	An. farauti	0	0	0
6-7pm	Outdoor	0	NA	Kunaye 2			Mali	Non-mining	An. farauti	0	0	0
7-8pm	Outdoor	0	NA	Kunaye 2			Mali	Non-mining	An. farauti	1	0	0
8-9pm	Outdoor	0	NA	Kunaye 2			Mali	Non-mining	An. farauti	0	0	0
9-10pm	Outdoor	0	NA	Kunaye 2			Mali	Non-mining	An. farauti	0	0	0
10-11pm	Outdoor	0	NA	Kunaye 2			Mali	Non-mining	An. farauti	0	0	0
11-12am	Outdoor	0	NA	Kunaye 2			Mali	Non-mining	An. farauti	0	0	0
12-1am	Outdoor	0	NA	Kunaye 2			Mali	Non-mining	An. farauti	0	0	0
1-2am	Outdoor	0	NA	Kunaye 2			Mali	Non-mining	An. farauti	1	0	0
2-3am	Outdoor	0	NA	Kunaye 2			Mali	Non-mining	An. farauti	0	0	0
3-4am	Outdoor	0	NA	Kunaye 2			Mali	Non-mining	An. farauti	1	0	0
4-5am	Outdoor	0	NA	Kunaye 2			Mali	Non-mining	An. farauti	0	0	0
5-6am	Outdoor	0	NA	Kunaye 2			Mali	Non-mining	An. farauti	0	0	0
6-7pm	Indoor	0	NA	Kunaye 2			Mali	Non-mining	An. farauti	0	0	0
7-8pm	Indoor	0	NA	Kunaye 2			Mali	Non-mining	An. farauti	0	0	0
8-9pm	Indoor	0	NA	Kunaye 2			Mali	Non-mining	An. farauti	0	0	0
9-10pm	Indoor	0	NA	Kunaye 2			Mali	Non-mining	An. farauti	0	0	0
10-11pm	Indoor	0	NA	Kunaye 2			Mali	Non-mining	An. farauti	0	0	0
11-12am	Indoor	0	NA	Kunaye 2			Mali	Non-mining	An. farauti	0	0	0
12-1am	Indoor	0	NA	Kunaye 2			Mali	Non-mining	An. farauti	1	0	0
1-2am	Indoor	0	NA	Kunaye 2			Mali	Non-mining	An. farauti	0	0	0
2-3am	Indoor	0	NA	Kunaye 2			Mali	Non-mining	An. farauti	0	0	0
3-4am	Indoor	0	NA	Kunaye 2			Mali	Non-mining	An. farauti	0	0	0
4-5am	Indoor	0	NA	Kunaye 2			Mali	Non-mining	An. farauti	0	0	0
5-6am	Indoor	0	NA	Kunaye 2			Mali	Non-mining	An. farauti	0	0	0
6-7pm	Outdoor	0	NA	Kunaye 2			Mali	Non-mining	An. farauti	0	0	0
7-8pm	Outdoor	0	NA	Kunaye 2			Mali	Non-mining	An. farauti	0	0	0
8-9pm	Outdoor	0	NA	Kunaye 2			Mali	Non-mining	An. farauti	0	0	0
9-10pm	Outdoor	0	NA	Kunaye 2			Mali	Non-mining	An. farauti	0	0	0
10-11pm	Outdoor	0	NA	Kunaye 2			Mali	Non-mining	An. farauti	0	0	0
11-12am	Outdoor	0	NA	Kunaye 2			Mali	Non-mining	An. farauti	0	0	0
12-1am	Outdoor	0	NA	Kunaye 2			Mali	Non-mining	An. farauti	0	0	0
1-2am	Outdoor	0	NA	Kunaye 2			Mali	Non-mining	An. farauti	0	0	0
2-3am	Outdoor	0	NA	Kunaye 2			Mali	Non-mining	An. farauti	0	0	0
3-4am	Outdoor	0	NA	Kunaye 2			Mali	Non-mining	An. farauti	0	0	0
4-5am	Outdoor	0	NA	Kunaye 2			Mali	Non-mining	An. farauti	0	0	0
5-6am	Outdoor	0	NA	Kunaye 2			Mali	Non-mining	An. farauti	0	0	0
7-8pm	Indoor	0	NA	Kunaye 2			Mali	Non-mining	An. farauti	0	0	0
8-9pm	Indoor	0	NA	Kunaye 2			Mali	Non-mining	An. farauti	0	0	0
9-10pm	Indoor	0	NA	Kunaye 2			Mali	Non-mining	An. farauti	0	0	0
10-11pm	Indoor	0	NA	Kunaye 2			Mali	Non-mining	An. farauti	0	0	0
11-12am	Indoor	0	NA	Kunaye 2			Mali	Non-mining	An. farauti	0	0	0
12-1am	Indoor	0	NA	Kunaye 2			Mali	Non-mining	An. farauti	0	1	0
1-2am	Indoor	0	NA	Kunaye 2			Mali	Non-mining	An. farauti	0	0	0
2-3am	Indoor	0	NA	Kunaye 2			Mali	Non-mining	An. farauti	0	0	0
3-4am	Indoor	0	NA	Kunaye 2			Mali	Non-mining	An. farauti	0	1	0
4-5am	Indoor	0	NA	Kunaye 2			Mali	Non-mining	An. farauti	0	0	0
5-6am	Indoor	0	NA	Kunaye 2			Mali	Non-mining	An. farauti	0	0	0
6-7pm	Outdoor	0	NA	Kunaye 2			Mali	Non-mining	An. farauti	0	0	0
7-8pm	Outdoor	0	NA	Kunaye 2			Mali	Non-mining	An. farauti	0	0	0
8-9pm	Outdoor	0	NA	Kunaye 2			Mali	Non-mining	An. farauti	0	0	0
9-10pm	Outdoor	0	NA	Kunaye 2			Mali	Non-mining	An. farauti	0	0	0
10-11pm	Outdoor	0	NA	Kunaye 2			Mali	Non-mining	An. farauti	0	0	0
11-12am	Outdoor	0	NA	Kunaye 2			Mali	Non-mining	An. farauti	0	0	0
12-1am	Outdoor	0	NA	Kunaye 2			Mali	Non-mining	An. farauti	0	0	0
1-2am	Outdoor	0	NA	Kunaye 2			Mali	Non-mining	An. farauti	0	0	0
2-3am	Outdoor	0	NA	Kunaye 2			Mali	Non-mining	An. farauti	0	1	0
3-4am	Outdoor	0	NA	Kunaye 2			Mali	Non-mining	An. farauti	0	0	0
4-5am	Outdoor	0	NA	Kunaye 2			Mali	Non-mining	An. farauti	0	0	0
5-6am	Outdoor	0	NA	Kunaye 2			Mali	Non-mining	An. farauti	0	0	0
6-7pm	Indoor	0	NA	Kunaye 2			Mali	Non-mining	An. farauti	0	0	0
7-8pm	Indoor	0	NA	Kunaye 2			Mali	Non-mining	An. farauti	0	0	0
8-9pm	Indoor	0	NA	Kunaye 2			Mali	Non-mining	An. farauti	0	0	0
9-10pm	Indoor	0	NA	Kunaye 2			Mali	Non-mining	An. farauti	0	0	0
10-11pm	Indoor	0	NA	Kunaye 2			Mali	Non-mining	An. farauti	0	0	0
11-12am	Indoor	0	NA	Kunaye 2			Mali	Non-mining	An. farauti	0	0	0
12-1am	Indoor	0	NA	Kunaye 2			Mali	Non-mining	An. farauti	0	0	0
1-2am	Indoor	0	NA	Kunaye 2			Mali	Non-mining	An. farauti	0	0	0
2-3am	Indoor	0	NA	Kunaye 2			Mali	Non-mining	An. farauti	0	0	0
3-4am	Indoor	0	NA	Kunaye 2			Mali	Non-mining	An. farauti	0	0	0
4-5am	Indoor	0	NA	Kunaye 2			Mali	Non-mining	An. farauti	0	0	0
5-6am	Indoor	0	NA	Kunaye 2			Mali	Non-mining	An. farauti	0	0	0
6-7pm	Outdoor	0	NA	Kunaye 2			Mali	Non-mining	An. farauti	0	0	0
7-8pm	Outdoor	0	NA	Kunaye 2			Mali	Non-mining	An. farauti	0	0	0
8-9pm	Outdoor	0	NA	Kunaye 2			Mali	Non-mining	An. farauti	0	0	0
9-10pm	Outdoor	0	NA	Kunaye 2			Mali	Non-mining	An. farauti	0	0	0
10-11pm	Outdoor	0	NA	Kunaye 2			Mali	Non-mining	An. farauti	0	0	0
11-12am	Outdoor	0	NA	Kunaye 2			Mali	Non-mining	An. farauti	0	0	0
12-1am	Outdoor	0	NA	Kunaye 2			Mali	Non-mining	An. farauti	0	0	0
1-2am	Outdoor	0	NA	Kunaye 2			Mali	Non-mining	An. farauti	0	0	0
2-3am	Outdoor	0	NA	Kunaye 2			Mali	Non-mining	An. farauti	0	0	0
3-4am	Outdoor	0	NA	Kunaye 2			Mali	Non-mining	An. farauti	0	0	0
4-5am	Outdoor	0	NA	Kunaye 2			Mali	Non-mining	An. farauti	0	0	0
5-6am	Outdoor	0	NA	Kunaye 2			Mali	Non-mining	An. farauti	0	0	0
6-7pm	Indoor	0	NA	Kunaye 2			Mali	Non-mining	An. farauti	1	0	0
7-8pm	Indoor	0	NA	Kunaye 2			Mali	Non-mining	An. farauti	0	0	0
8-9pm	Indoor	0	NA	Kunaye 2			Mali	Non-mining	An. farauti	1	0	0
9-10pm	Indoor	0	NA	Kunaye 2			Mali	Non-mining	An. farauti	0	0	0
10-11pm	Indoor	0	NA	Kunaye 2			Mali	Non-mining	An. farauti	0	0	0
11-12am	Indoor	0	NA	Kunaye 2			Mali	Non-mining	An. farauti	0	1	0
12-1am	Indoor	0	NA	Kunaye 2			Mali	Non-mining	An. farauti	0	0	0
1-2am	Indoor	0	NA	Kunaye 2			Mali	Non-mining	An. farauti	0	0	0
2-3am	Indoor	0	NA	Kunaye 2			Mali	Non-mining	An. farauti	0	0	0
3-4am	Indoor	0	NA	Kunaye 2			Mali	Non-mining	An. farauti	0	0	0
4-5am	Indoor	0	NA	Kunaye 2			Mali	Non-mining	An. farauti	0	0	0
5-6am	Indoor	0	NA	Kunaye 2			Mali	Non-mining	An. farauti	0	0	0
6-7pm	Outdoor	0	NA	Kunaye 2			Mali	Non-mining	An. farauti	0	1	0
7-8pm	Outdoor	0	NA	Kunaye 2			Mali	Non-mining	An. farauti	0	0	0
8-9pm	Outdoor	0	NA	Kunaye 2			Mali	Non-mining	An. farauti	0	0	0
9-10pm	Outdoor	0	NA	Kunaye 2			Mali	Non-mining	An. farauti	1	0	0
10-11pm	Outdoor	0	NA	Kunaye 2			Mali	Non-mining	An. farauti	0	0	0
11-12am	Outdoor	0	NA	Kunaye 2			Mali	Non-mining	An. farauti	0	0	0
12-1am	Outdoor	0	NA	Kunaye 2			Mali	Non-mining	An. farauti	0	0	0
1-2am	Outdoor	0	NA	Kunaye 2			Mali	Non-mining	An. farauti	0	0	0
2-3am	Outdoor	0	NA	Kunaye 2			Mali	Non-mining	An. farauti	0	0	0
3-4am	Outdoor	0	NA	Kunaye 2			Mali	Non-mining	An. farauti	0	0	0
4-5am	Outdoor	0	NA	Kunaye 2			Mali	Non-mining	An. farauti	0	0	0
5-6am	Outdoor	0	NA	Kunaye 2			Mali	Non-mining	An. farauti	0	0	0
6-7pm	Indoor	0	NA	Lienbel			Mali	Non-mining	An. farauti	0	0	0
7-8pm	Indoor	0	NA	Lienbel			Mali	Non-mining	An. farauti	0	0	0
8-9pm	Indoor	0	NA	Lienbel			Mali	Non-mining	An. farauti	0	0	0
9-10pm	Indoor	0	NA	Lienbel			Mali	Non-mining	An. farauti	0	0	0
10-11pm	Indoor	0	NA	Lienbel			Mali	Non-mining	An. farauti	0	0	0
11-12am	Indoor	0	NA	Lienbel			Mali	Non-mining	An. farauti	0	0	0
12-1am	Indoor	0	NA	Lienbel			Mali	Non-mining	An. farauti	0	0	0
1-2am	Indoor	0	NA	Lienbel			Mali	Non-mining	An. farauti	0	0	0
2-3am	Indoor	0	NA	Lienbel			Mali	Non-mining	An. farauti	0	0	0
3-4am	Indoor	0	NA	Lienbel			Mali	Non-mining	An. farauti	0	0	0
4-5am	Indoor	0	NA	Lienbel			Mali	Non-mining	An. farauti	0	0	0
5-6am	Indoor	0	NA	Lienbel			Mali	Non-mining	An. farauti	0	0	0
6-7pm	Outdoor	0	NA	Lienbel			Mali	Non-mining	An. farauti	0	0	0
7-8pm	Outdoor	0	NA	Lienbel			Mali	Non-mining	An. farauti	0	0	0
8-9pm	Outdoor	0	NA	Lienbel			Mali	Non-mining	An. farauti	0	0	0
9-10pm	Outdoor	0	NA	Lienbel			Mali	Non-mining	An. farauti	0	0	0
10-11pm	Outdoor	1	An. farauti	Lienbel			Mali	Non-mining	An. farauti	0	0	0
11-12am	Outdoor	0	NA	Lienbel			Mali	Non-mining	An. farauti	0	1	0
12-1am	Outdoor	0	NA	Lienbel			Mali	Non-mining	An. farauti	0	0	0
1-2am	Outdoor	0	NA	Lienbel			Mali	Non-mining	An. farauti	0	0	0
2-3am	Outdoor	0	NA	Lienbel			Mali	Non-mining	An. farauti	0	0	0
3-4am	Outdoor	0	NA	Lienbel			Mali	Non-mining	An. farauti	0	0	0
4-5am	Outdoor	0	NA	Lienbel			Mali	Non-mining	An. farauti	0	0	0
5-6am	Outdoor	0	NA	Lienbel			Mali	Non-mining	An. farauti	0	0	0
3-4am	Indoor	1	An. farauti	Lienbel			Mali	Non-mining	An. farauti	0	0	0
2-3am	Indoor	1	An. farauti	Lienbel			Mali	Non-mining	An. farauti	0	0	0
6-7pm	Indoor	1	An. farauti	Lienbel			Mali	Non-mining	An. farauti	0	0	0
7-8pm	Indoor	0	NA	Lienbel			Mali	Non-mining	An. farauti	0	0	0
8-9pm	Indoor	0	NA	Lienbel			Mali	Non-mining	An. farauti	0	0	0
9-10pm	Indoor	0	NA	Lienbel			Mali	Non-mining	An. farauti	0	0	0
10-11pm	Indoor	0	NA	Lienbel			Mali	Non-mining	An. farauti	0	0	0
11-12am	Indoor	0	NA	Lienbel			Mali	Non-mining	An. farauti	0	0	0
12-1am	Indoor	0	NA	Lienbel			Mali	Non-mining	An. farauti	0	0	0
1-2am	Indoor	0	NA	Lienbel			Mali	Non-mining	An. farauti	0	0	0
4-5am	Indoor	0	NA	Lienbel			Mali	Non-mining	An. farauti	0	0	0
5-6am	Indoor	0	NA	Lienbel			Mali	Non-mining	An. farauti	0	0	0
5-6am	Outdoor	1	An. punctulatus	Lienbel			Mali	Non-mining	An. farauti	0	0	0
4-5am	Outdoor	1	An. farauti	Lienbel			Mali	Non-mining	An. farauti	0	0	0
2-3am	Outdoor	1	An. farauti	Lienbel			Mali	Non-mining	An. farauti	0	0	0
6-7pm	Outdoor	0	NA	Lienbel			Mali	Non-mining	An. farauti	0	0	0
7-8pm	Outdoor	0	NA	Lienbel			Mali	Non-mining	An. farauti	0	0	0
8-9pm	Outdoor	0	NA	Lienbel			Mali	Non-mining	An. farauti	0	0	0
9-10pm	Outdoor	0	NA	Lienbel			Mali	Non-mining	An. farauti	0	1	0
10-11pm	Outdoor	0	NA	Lienbel			Mali	Non-mining	An. farauti	1	1	1
11-12am	Outdoor	0	NA	Lienbel			Mali	Non-mining	An. farauti	1	1	1
12-1am	Outdoor	0	NA	Lienbel			Mali	Non-mining	An. farauti	0	0	0
1-2am	Outdoor	0	NA	Lienbel			Mali	Non-mining	An. farauti	0	0	0
3-4am	Outdoor	0	NA	Lienbel			Mali	Non-mining	An. farauti	0	0	0
6-7pm	Indoor	0	NA	Lienbel			Mali	Non-mining	An. farauti	0	0	0
7-8pm	Indoor	0	NA	Lienbel			Mali	Non-mining	An. farauti	0	0	0
8-9pm	Indoor	0	NA	Lienbel			Mali	Non-mining	An. farauti	0	0	0
9-10pm	Indoor	0	NA	Lienbel			Mali	Non-mining	An. farauti	0	0	0
10-11pm	Indoor	0	NA	Lienbel			Mali	Non-mining	An. farauti	0	0	0
11-12am	Indoor	0	NA	Lienbel			Mali	Non-mining	An. farauti	0	0	0
12-1am	Indoor	0	NA	Lienbel			Mali	Non-mining	An. farauti	0	0	0
1-2am	Indoor	0	NA	Lienbel			Mali	Non-mining	An. farauti	0	0	0
2-3am	Indoor	0	NA	Lienbel			Mali	Non-mining	An. farauti	0	0	0
3-4am	Indoor	0	NA	Lienbel			Mali	Non-mining	An. farauti	0	0	0
4-5am	Indoor	0	NA	Lienbel			Mali	Non-mining	An. farauti	0	0	0
5-6am	Indoor	0	NA	Lienbel			Mali	Non-mining	An. farauti	0	0	0
6-7pm	Outdoor	0	NA	Lienbel			Mali	Non-mining	An. farauti	0	0	0
7-8pm	Outdoor	0	NA	Lienbel			Mali	Non-mining	An. farauti	0	0	0
8-9pm	Outdoor	0	NA	Lienbel			Mali	Non-mining	An. farauti	0	0	0
9-10pm	Outdoor	0	NA	Lienbel			Mali	Non-mining	An. farauti	0	0	0
10-11pm	Outdoor	0	NA	Lienbel			Mali	Non-mining	An. farauti	0	0	0
11-12am	Outdoor	0	NA	Lienbel			Mali	Non-mining	An. farauti	0	0	0
12-1am	Outdoor	0	NA	Lienbel			Mali	Non-mining	An. farauti	0	0	0
1-2am	Outdoor	0	NA	Lienbel			Mali	Non-mining	An. farauti	0	0	0
2-3am	Outdoor	0	NA	Lienbel			Mali	Non-mining	An. farauti	0	0	0
3-4am	Outdoor	0	NA	Lienbel			Mali	Non-mining	An. farauti	0	0	0
4-5am	Outdoor	0	NA	Lienbel			Mali	Non-mining	An. farauti	0	0	0
5-6am	Outdoor	0	NA	Lienbel			Mali	Non-mining	An. farauti	0	0	0
6-7pm	Indoor	0	NA	Lienbel			Mali	Non-mining	An. farauti	0	0	0
7-8pm	Indoor	0	NA	Lienbel			Mali	Non-mining	An. farauti	0	0	0
8-9pm	Indoor	0	NA	Lienbel			Mali	Non-mining	An. farauti	0	0	0
9-10pm	Indoor	0	NA	Lienbel			Mali	Non-mining	An. farauti	0	0	0
10-11pm	Indoor	0	NA	Lienbel			Mali	Non-mining	An. farauti	0	0	0
11-12am	Indoor	0	NA	Lienbel			Mali	Non-mining	An. farauti	0	0	0
12-1am	Indoor	0	NA	Lienbel			Mali	Non-mining	An. farauti	0	0	0
1-2am	Indoor	0	NA	Lienbel			Mali	Non-mining	An. farauti	0	0	0
2-3am	Indoor	0	NA	Lienbel			Mali	Non-mining	An. farauti	0	0	0
3-4am	Indoor	0	NA	Lienbel			Mali	Non-mining	An. farauti	0	0	0
4-5am	Indoor	0	NA	Lienbel			Mali	Non-mining	An. farauti	0	0	0
5-6am	Indoor	0	NA	Lienbel			Mali	Non-mining	An. farauti	0	0	0
6-7pm	Outdoor	0	NA	Lienbel			Mali	Non-mining	An. farauti	0	0	0
7-8pm	Outdoor	0	NA	Lienbel			Mali	Non-mining	An. farauti	0	0	0
8-9pm	Outdoor	0	NA	Lienbel			Mali	Non-mining	An. farauti	0	0	0
9-10pm	Outdoor	0	NA	Lienbel			Mali	Non-mining	An. farauti	0	0	0
10-11pm	Outdoor	1	An. farauti	Lienbel			Mali	Non-mining	An. farauti	0	0	0
11-12am	Outdoor	0	NA	Lienbel			Mali	Non-mining	An. farauti	0	0	0
12-1am	Outdoor	0	NA	Lienbel			Mali	Non-mining	An. farauti	0	0	0
1-2am	Outdoor	0	NA	Lienbel			Mali	Non-mining	An. farauti	0	0	0
2-3am	Outdoor	0	NA	Lienbel			Mali	Non-mining	An. farauti	0	0	0
3-4am	Outdoor	0	NA	Lienbel			Mali	Non-mining	An. farauti	0	0	0
4-5am	Outdoor	0	NA	Lienbel			Mali	Non-mining	An. farauti	0	0	0
5-6am	Outdoor	0	NA	Lienbel			Mali	Non-mining	An. farauti	0	0	0
6-7pm	Indoor	0	NA	Lienbel			Mali	Non-mining	An. farauti	0	0	0
7-8pm	Indoor	0	NA	Lienbel			Mali	Non-mining	An. farauti	0	0	0
8-9pm	Indoor	0	NA	Lienbel			Mali	Non-mining	An. farauti	0	0	0
9-10pm	Indoor	0	NA	Lienbel			Mali	Non-mining	An. farauti	0	0	0
10-11pm	Indoor	0	NA	Lienbel			Mali	Non-mining	An. farauti	0	0	0
11-12am	Indoor	0	NA	Lienbel			Mali	Non-mining	An. farauti	0	0	0
12-1am	Indoor	0	NA	Lienbel			Mali	Non-mining	An. farauti	0	0	0
1-2am	Indoor	0	NA	Lienbel			Mali	Non-mining	An. farauti	0	0	0
2-3am	Indoor	0	NA	Lienbel			Mali	Non-mining	An. farauti	0	0	0
3-4am	Indoor	0	NA	Lienbel			Mali	Non-mining	An. farauti	0	0	0
4-5am	Indoor	0	NA	Lienbel			Mali	Non-mining	An. farauti	0	0	0
5-6am	Indoor	0	NA	Lienbel			Mali	Non-mining	An. farauti	0	0	0
4-5am	Outdoor	1	An. punctulatus	Lienbel			Mali	Non-mining	An. farauti	0	0	0
3-4am	Outdoor	2	An. farauti	Lienbel			Mali	Non-mining	An. farauti	0	0	0
2-3am	Outdoor	1	An. punctulatus	Lienbel			Mali	Non-mining	An. farauti	0	0	0
1-2am	Outdoor	1	An. punctulatus	Lienbel			Mali	Non-mining	An. farauti	0	0	0
12-1am	Outdoor	1	An. punctulatus	Lienbel			Mali	Non-mining	An. farauti	0	0	0
11-12am	Outdoor	1	An. punctulatus	Lienbel			Mali	Non-mining	An. farauti	0	0	0
10-11pm	Outdoor	3	An. farauti	Lienbel			Mali	Non-mining	An. farauti	0	0	0
10-11pm	Outdoor	1	An. punctulatus	Lienbel			Mali	Non-mining	An. farauti	0	0	0
7-8pm	Outdoor	1	An. farauti	Lienbel			Mali	Non-mining	An. farauti	0	0	0
7-8pm	Outdoor	1	An. punctulatus	Lienbel			Mali	Non-mining	An. farauti	0	0	0
7-8pm	Outdoor	1	An. punctulatus	Lienbel			Mali	Non-mining	An. farauti	0	0	0
6-7pm	Outdoor	1	An. punctulatus	Lienbel			Mali	Non-mining	An. farauti	0	0	0
8-9pm	Outdoor	0	NA	Lienbel			Mali	Non-mining	An. farauti	0	0	0
9-10pm	Outdoor	0	NA	Lienbel			Mali	Non-mining	An. farauti	0	0	0
5-6am	Outdoor	0	NA	Lienbel			Mali	Non-mining	An. farauti	0	0	0
6-7pm	Indoor	0	NA	Lienbel			Mali	Non-mining	An. farauti	0	0	0
7-8pm	Indoor	0	NA	Lienbel			Mali	Non-mining	An. farauti	0	0	0
8-9pm	Indoor	0	NA	Lienbel			Mali	Non-mining	An. farauti	0	1	0
9-10pm	Indoor	0	NA	Lienbel			Mali	Non-mining	An. farauti	0	0	0
10-11pm	Indoor	0	NA	Lienbel			Mali	Non-mining	An. farauti	0	0	0
11-12am	Indoor	0	NA	Lienbel			Mali	Non-mining	An. farauti	0	0	0
12-1am	Indoor	0	NA	Lienbel			Mali	Non-mining	An. farauti	0	0	0
1-2am	Indoor	0	NA	Lienbel			Mali	Non-mining	An. farauti	0	0	0
2-3am	Indoor	0	NA	Lienbel			Mali	Non-mining	An. farauti	0	0	0
3-4am	Indoor	0	NA	Lienbel			Mali	Non-mining	An. farauti	0	0	0
4-5am	Indoor	0	NA	Lienbel			Mali	Non-mining	An. farauti	0	0	0
5-6am	Indoor	0	NA	Lienbel			Mali	Non-mining	An. farauti	0	0	0
10-11pm	Outdoor	1	An. farauti	Lienbel			Mali	Non-mining	An. farauti	0	0	0
7-8pm	Outdoor	1	An. farauti	Lienbel			Mali	Non-mining	An. farauti	0	0	0
6-7pm	Outdoor	1	An. punctulatus	Lienbel			Mali	Non-mining	An. farauti	0	0	0
8-9pm	Outdoor	0	NA	Lienbel			Mali	Non-mining	An. farauti	1	1	1
9-10pm	Outdoor	0	NA	Lienbel			Masahet	Non-mining	An. farauti	0	0	0
11-12am	Outdoor	0	NA	Lienbel			Matakues	Non-mining	An. punctulatus	0	0	0
12-1am	Outdoor	0	NA	Lienbel			Matakues	Non-mining	An. punctulatus	0	0	0
1-2am	Outdoor	0	NA	Lienbel			Matakues	Non-mining	An. punctulatus	0	0	0
2-3am	Outdoor	0	NA	Lienbel			Matakues	Non-mining	An. punctulatus	0	0	0
3-4am	Outdoor	0	NA	Lienbel			Matakues	Non-mining	An. punctulatus	0	0	0
4-5am	Outdoor	0	NA	Lienbel			Matakues	Non-mining	An. punctulatus	0	0	0
5-6am	Outdoor	0	NA	Lienbel			Matakues	Non-mining	An. punctulatus	0	0	0
6-7pm	Indoor	0	NA	Lienbel			Matakues	Non-mining	An. punctulatus	0	0	0
7-8pm	Indoor	0	NA	Lienbel			Matakues	Non-mining	An. punctulatus	0	0	0
8-9pm	Indoor	0	NA	Lienbel			Matakues	Non-mining	An. punctulatus	0	0	0
9-10pm	Indoor	0	NA	Lienbel			Matakues	Non-mining	An. punctulatus	0	0	0
10-11pm	Indoor	0	NA	Lienbel			Matakues	Non-mining	An. punctulatus	0	0	0
11-12am	Indoor	0	NA	Lienbel			Matakues	Non-mining	An. punctulatus	0	0	0
12-1am	Indoor	0	NA	Lienbel			Matakues	Non-mining	An. punctulatus	0	0	0
1-2am	Indoor	0	NA	Lienbel			Matakues	Non-mining	An. punctulatus	0	0	0
2-3am	Indoor	0	NA	Lienbel			Matakues	Non-mining	An. punctulatus	0	0	0
3-4am	Indoor	0	NA	Lienbel			Matakues	Non-mining	An. punctulatus	1	0	0
4-5am	Indoor	0	NA	Lienbel			Matakues	Non-mining	An. punctulatus	0	0	0
5-6am	Indoor	1	An. farauti	Lienbel			Matakues	Non-mining	An. punctulatus	0	0	0
6-7pm	Outdoor	0	NA	Lienbel			Matakues	Non-mining	An. punctulatus	0	0	0
7-8pm	Outdoor	0	NA	Lienbel			Matakues	Non-mining	An. punctulatus	0	0	0
8-9pm	Outdoor	0	NA	Lienbel			Matakues	Non-mining	An. punctulatus	0	0	0
9-10pm	Outdoor	0	NA	Lienbel			Matakues	Non-mining	An. farauti	0	0	0
10-11pm	Outdoor	0	NA	Lienbel			Matakues	Non-mining	An. punctulatus	0	0	0
11-12am	Outdoor	1	An. farauti	Lienbel			Matakues	Non-mining	An. punctulatus	0	0	0
12-1am	Outdoor	0	NA	Lienbel			Matakues	Non-mining	An. punctulatus	0	0	0
1-2am	Outdoor	0	NA	Lienbel			Matakues	Non-mining	An. punctulatus	1	1	1
2-3am	Outdoor	0	NA	Lienbel			Matakues	Non-mining	An. punctulatus	0	0	0
3-4am	Outdoor	0	NA	Lienbel			Matakues	Non-mining	An. punctulatus	0	0	0
4-5am	Outdoor	0	NA	Lienbel			Matakues	Non-mining	An. punctulatus	0	0	0
5-6am	Outdoor	0	NA	Lienbel			Matakues	Non-mining	An. punctulatus	1	0	0
6-7pm	Indoor	0	NA	Lienbel			Matakues	Non-mining	An. punctulatus	0	0	0
7-8pm	Indoor	0	NA	Lienbel			Matakues	Non-mining	An. punctulatus	0	0	0
8-9pm	Indoor	0	NA	Lienbel			Matakues	Non-mining	An. punctulatus	0	0	0
9-10pm	Indoor	0	NA	Lienbel			Matakues	Non-mining	An. punctulatus	0	1	0
10-11pm	Indoor	0	NA	Lienbel			Matakues	Non-mining	An. punctulatus	0	0	0
11-12am	Indoor	0	NA	Lienbel			Matakues	Non-mining	An. punctulatus	0	0	0
12-1am	Indoor	0	NA	Lienbel			Matakues	Non-mining	An. punctulatus	0	0	0
1-2am	Indoor	0	NA	Lienbel			Matakues	Non-mining	An. punctulatus	0	0	0
2-3am	Indoor	0	NA	Lienbel			Matakues	Non-mining	An. punctulatus	0	0	0
3-4am	Indoor	0	NA	Lienbel			Matakues	Non-mining	An. punctulatus	0	0	0
4-5am	Indoor	0	NA	Lienbel			Matakues	Non-mining	An. punctulatus	0	0	0
5-6am	Indoor	0	NA	Lienbel			Matakues	Non-mining	An. punctulatus	0	0	0
1-2am	Outdoor	1	An. punctulatus	Lienbel			Matakues	Non-mining	An. punctulatus	0	0	0
1-2am	Outdoor	2	An. punctulatus	Lienbel			Matakues	Non-mining	An. punctulatus	0	0	0
6-7pm	Outdoor	0	NA	Lienbel			Matakues	Non-mining	An. punctulatus	0	0	0
7-8pm	Outdoor	0	NA	Lienbel			Matakues	Non-mining	An. punctulatus	0	0	0
8-9pm	Outdoor	0	NA	Lienbel			Matakues	Non-mining	An. punctulatus	0	0	0
9-10pm	Outdoor	0	NA	Lienbel			Matakues	Non-mining	An. punctulatus	0	0	0
10-11pm	Outdoor	0	NA	Lienbel			Matakues	Non-mining	An. punctulatus	0	0	0
12-1am	Outdoor	0	NA	Lienbel			Matakues	Non-mining	An. punctulatus	0	0	0
2-3am	Outdoor	0	NA	Lienbel			Matakues	Non-mining	An. punctulatus	0	0	0
3-4am	Outdoor	0	NA	Lienbel			Matakues	Non-mining	An. punctulatus	0	0	0
4-5am	Outdoor	0	NA	Lienbel			Matakues	Non-mining	An. punctulatus	0	0	0
5-6am	Outdoor	0	NA	Lienbel			Matakues	Non-mining	An. punctulatus	0	0	0
6-7pm	Indoor	0	NA	Lienbel			Matakues	Non-mining	An. punctulatus	0	0	0
7-8pm	Indoor	0	NA	Lienbel			Matakues	Non-mining	An. punctulatus	0	0	0
8-9pm	Indoor	0	NA	Lienbel			Matakues	Non-mining	An. punctulatus	0	0	0
9-10pm	Indoor	0	NA	Lienbel			Matakues	Non-mining	An. punctulatus	0	0	0
10-11pm	Indoor	0	NA	Lienbel			Matakues	Non-mining	An. punctulatus	0	0	0
11-12am	Indoor	0	NA	Lienbel			Matakues	Non-mining	An. punctulatus	0	0	0
12-1am	Indoor	0	NA	Lienbel			Matakues	Non-mining	An. punctulatus	0	0	0
1-2am	Indoor	0	NA	Lienbel			Matakues	Non-mining	An. punctulatus	0	0	0
2-3am	Indoor	0	NA	Lienbel			Matakues	Non-mining	An. punctulatus	0	0	0
3-4am	Indoor	0	NA	Lienbel			Matakues	Non-mining	An. punctulatus	0	0	0
4-5am	Indoor	0	NA	Lienbel			Matakues	Non-mining	An. punctulatus	0	0	0
5-6am	Indoor	1	An. punctulatus	Lienbel			Matakues	Non-mining	An. punctulatus	0	0	0
6-7pm	Outdoor	1	An. punctulatus	Lienbel			Matakues	Non-mining	An. punctulatus	0	0	0
7-8pm	Outdoor	0	NA	Lienbel			Matakues	Non-mining	An. punctulatus	0	0	0
8-9pm	Outdoor	0	NA	Lienbel			Matakues	Non-mining	An. punctulatus	0	0	0
9-10pm	Outdoor	0	NA	Lienbel			Matakues	Non-mining	An. punctulatus	0	0	0
10-11pm	Outdoor	0	NA	Lienbel			Matakues	Non-mining	An. punctulatus	0	0	0
11-12am	Outdoor	0	NA	Lienbel			Matakues	Non-mining	An. punctulatus	0	0	0
12-1am	Outdoor	0	NA	Lienbel			Matakues	Non-mining	An. punctulatus	0	0	0
1-2am	Outdoor	0	NA	Lienbel			Matakues	Non-mining	An. punctulatus	0	0	0
2-3am	Outdoor	0	NA	Lienbel			Matakues	Non-mining	An. punctulatus	0	0	0
3-4am	Outdoor	0	NA	Lienbel			Matakues	Non-mining	An. punctulatus	0	0	0
4-5am	Outdoor	2	An. punctulatus	Lienbel			Matakues	Non-mining	An. punctulatus	0	0	0
5-6am	Outdoor	0	NA	Lienbel			Matakues	Non-mining	An. punctulatus	1	0	0
6-7pm	Indoor	0	NA	Lienbel			Matakues	Non-mining	An. punctulatus	0	0	0
7-8pm	Indoor	0	NA	Lienbel			Matakues	Non-mining	An. punctulatus	0	0	0
8-9pm	Indoor	0	NA	Lienbel			Matakues	Non-mining	An. punctulatus	0	0	0
9-10pm	Indoor	0	NA	Lienbel			Matakues	Non-mining	An. punctulatus	0	0	0
10-11pm	Indoor	0	NA	Lienbel			Matakues	Non-mining	An. punctulatus	0	0	0
11-12am	Indoor	0	NA	Lienbel			Matakues	Non-mining	An. punctulatus	0	0	0
12-1am	Indoor	0	NA	Lienbel			Matakues	Non-mining	An. punctulatus	0	0	0
1-2am	Indoor	0	NA	Lienbel			Matakues	Non-mining	An. punctulatus	0	0	0
2-3am	Indoor	0	NA	Lienbel			Matakues	Non-mining	An. punctulatus	0	0	0
3-4am	Indoor	0	NA	Lienbel			Matakues	Non-mining	An. punctulatus	0	0	0
4-5am	Indoor	0	NA	Lienbel			Matakues	Non-mining	An. punctulatus	0	0	0
5-6am	Indoor	0	NA	Lienbel			Matakues	Non-mining	An. punctulatus	0	0	0
6-7pm	Outdoor	0	NA	Lienbel			Sianius	Non-mining	An. punctulatus	0	1	0
7-8pm	Outdoor	0	NA	Lienbel			Sianius	Non-mining	An. punctulatus	0	0	0
8-9pm	Outdoor	0	NA	Lienbel			Sianius	Non-mining	An. punctulatus	0	0	0
9-10pm	Outdoor	0	NA	Lienbel			Sianius	Non-mining	An. punctulatus	0	1	0
10-11pm	Outdoor	0	NA	Lienbel			Sianius	Non-mining	An. longirostris	0	0	0
11-12am	Outdoor	0	NA	Lienbel			Sianius	Non-mining	An. punctulatus	0	1	0
12-1am	Outdoor	0	NA	Lienbel			Sianius	Non-mining	An. punctulatus	0	1	0
1-2am	Outdoor	0	NA	Lienbel			Sianius	Non-mining	An. punctulatus	0	0	0
2-3am	Outdoor	0	NA	Lienbel			Sianius	Non-mining	An. farauti	0	0	0
3-4am	Outdoor	0	NA	Lienbel			Sianius	Non-mining	An. punctulatus	0	0	0
4-5am	Outdoor	0	NA	Lienbel			Sianius	Non-mining	An. longirostris	0	0	0
5-6am	Outdoor	0	NA	Lienbel			Sianius	Non-mining	An. farauti	0	0	0
6-7pm	Indoor	0	NA	Lienbel			Sianius	Non-mining	An. punctulatus	0	0	0
7-8pm	Indoor	0	NA	Lienbel			Sianius	Non-mining	An. punctulatus	0	0	0
8-9pm	Indoor	0	NA	Lienbel			Sianius	Non-mining	An. farauti	0	1	0
9-10pm	Indoor	0	NA	Lienbel			Sianius	Non-mining	An. punctulatus	0	1	0
10-11pm	Indoor	0	NA	Lienbel			Sianius	Non-mining	An. punctulatus	0	0	0
11-12am	Indoor	0	NA	Lienbel			Sianius	Non-mining	An. punctulatus	0	0	0
12-1am	Indoor	0	NA	Lienbel			Sianius	Non-mining	An. punctulatus	0	0	0
1-2am	Indoor	0	NA	Lienbel			Sianius	Non-mining	An. punctulatus	0	0	0
2-3am	Indoor	0	NA	Lienbel			Sianius	Non-mining	An. farauti	0	0	0
3-4am	Indoor	0	NA	Lienbel			Sianius	Non-mining	An. punctulatus	0	0	0
4-5am	Indoor	0	NA	Lienbel			Sianius	Non-mining	An. punctulatus	0	0	0
5-6am	Indoor	0	NA	Lienbel			Sianius	Non-mining	An. punctulatus	0	0	0
6-7pm	Outdoor	0	NA	Lienbel			Sianius	Non-mining	An. punctulatus	0	0	0
7-8pm	Outdoor	0	NA	Lienbel			Sianius	Non-mining	An. punctulatus	0	0	0
8-9pm	Outdoor	0	NA	Lienbel			Sianius	Non-mining	An. punctulatus	0	0	0
9-10pm	Outdoor	0	NA	Lienbel			Sianius	Non-mining	An. punctulatus	0	0	0
10-11pm	Outdoor	0	NA	Lienbel			Sianius	Non-mining	An. punctulatus	0	0	0
11-12am	Outdoor	0	NA	Lienbel			Sianius	Non-mining	An. farauti	0	0	0
12-1am	Outdoor	0	NA	Lienbel			Sianius	Non-mining	An. punctulatus	0	0	0
1-2am	Outdoor	0	NA	Lienbel			Sianius	Non-mining	An. punctulatus	0	0	0
2-3am	Outdoor	0	NA	Lienbel			Sianius	Non-mining	An. farauti	0	0	0
3-4am	Outdoor	0	NA	Lienbel			Sianius	Non-mining	An. punctulatus	0	0	0
4-5am	Outdoor	0	NA	Lienbel			Sianius	Non-mining	An. punctulatus	0	0	0
5-6am	Outdoor	0	NA	Lienbel			Sianius	Non-mining	An. punctulatus	0	0	0
6-7pm	Indoor	0	NA	Lienbel			Sianius	Non-mining	An. farauti	0	0	0
7-8pm	Indoor	0	NA	Lienbel			Sianius	Non-mining	An. punctulatus	0	0	0
8-9pm	Indoor	0	NA	Lienbel			Sianius	Non-mining	An. punctulatus	0	0	0
9-10pm	Indoor	0	NA	Lienbel			Sianius	Non-mining	An. punctulatus	0	1	0
10-11pm	Indoor	0	NA	Lienbel			Sianius	Non-mining	An. punctulatus	0	1	0
11-12am	Indoor	0	NA	Lienbel			Sianius	Non-mining	An. punctulatus	0	0	0
12-1am	Indoor	0	NA	Lienbel			Sianius	Non-mining	An. punctulatus	0	0	0
1-2am	Indoor	0	NA	Lienbel			Sianius	Non-mining	An. punctulatus	0	0	0
2-3am	Indoor	0	NA	Lienbel			Sianius	Non-mining	An. farauti	0	0	0
3-4am	Indoor	0	NA	Lienbel			Sianius	Non-mining	An. punctulatus	0	0	0
4-5am	Indoor	0	NA	Lienbel			Sianius	Non-mining	An. punctulatus	0	0	0
5-6am	Indoor	0	NA	Lienbel			Sianius	Non-mining	An. punctulatus	0	0	0
6-7pm	Outdoor	0	NA	Lienbel			Sianius	Non-mining	An. farauti	0	0	0
7-8pm	Outdoor	0	NA	Lienbel			Sianius	Non-mining	An. farauti	0	1	0
8-9pm	Outdoor	0	NA	Lienbel			Sianius	Non-mining	An. punctulatus	0	1	0
9-10pm	Outdoor	0	NA	Lienbel			Sianius	Non-mining	An. punctulatus	0	0	0
10-11pm	Outdoor	0	NA	Lienbel			Sianius	Non-mining	An. punctulatus	0	0	0
11-12am	Outdoor	0	NA	Lienbel			Sianius	Non-mining	An. farauti	0	1	0
12-1am	Outdoor	0	NA	Lienbel			Sianius	Non-mining	An. farauti	0	0	0
1-2am	Outdoor	0	NA	Lienbel			Sianius	Non-mining	An. farauti	0	0	0
2-3am	Outdoor	1	An. punctulatus	Lienbel			Sianius	Non-mining	An. punctulatus	0	0	0
3-4am	Outdoor	0	NA	Lienbel			Sianius	Non-mining	An. farauti	1	0	0
4-5am	Outdoor	0	NA	Lienbel			Sianius	Non-mining	An. farauti	0	0	0
5-6am	Outdoor	0	NA	Lienbel			Sianius	Non-mining	An. punctulatus	0	1	0
6-7pm	Indoor	0	NA	Lienbel			Sianius	Non-mining	An. punctulatus	1	1	1
7-8pm	Indoor	0	NA	Lienbel			Sianius	Non-mining	An. punctulatus	0	0	0
8-9pm	Indoor	0	NA	Lienbel			Sianius	Non-mining	An. longirostris	0	1	0
9-10pm	Indoor	0	NA	Lienbel			Sianius	Non-mining	An. longirostris	0	0	0
10-11pm	Indoor	0	NA	Lienbel			Sianius	Non-mining	An. longirostris	0	0	0
11-12am	Indoor	0	NA	Lienbel			Sianius	Non-mining	An. punctulatus	0	0	0
12-1am	Indoor	0	NA	Lienbel			Sianius	Non-mining	An. punctulatus	0	0	0
1-2am	Indoor	0	NA	Lienbel			Sianius	Non-mining	An. longirostris	0	0	0
2-3am	Indoor	0	NA	Lienbel			Sianius	Non-mining	An. punctulatus	0	0	0
3-4am	Indoor	0	NA	Lienbel			Sianius	Non-mining	An. punctulatus	0	0	0
4-5am	Indoor	0	NA	Lienbel			Sianius	Non-mining	An. punctulatus	0	0	0
5-6am	Indoor	0	NA	Lienbel			Sianius	Non-mining	An. longirostris	0	0	0
6-7pm	Outdoor	0	NA	Lienbel			Sianius	Non-mining	An. longirostris	0	1	0
7-8pm	Outdoor	0	NA	Lienbel			Sianius	Non-mining	An. punctulatus	0	0	0
8-9pm	Outdoor	0	NA	Lienbel			Sianius	Non-mining	An. farauti	0	1	0
9-10pm	Outdoor	0	NA	Lienbel			Sianius	Non-mining	An. farauti	0	0	0
10-11pm	Outdoor	0	NA	Lienbel			Sianius	Non-mining	An. punctulatus	0	0	0
11-12am	Outdoor	0	NA	Lienbel			Sianius	Non-mining	An. punctulatus	0	0	0
12-1am	Outdoor	0	NA	Lienbel			Sianius	Non-mining	An. punctulatus	0	0	0
1-2am	Outdoor	0	NA	Lienbel			Sianius	Non-mining	An. longirostris	0	1	0
2-3am	Outdoor	0	NA	Lienbel			Sianius	Non-mining	An. farauti	0	1	0
3-4am	Outdoor	0	NA	Lienbel			Sianius	Non-mining	An. punctulatus	0	0	0
4-5am	Outdoor	0	NA	Lienbel			Sianius	Non-mining	An. longirostris	0	0	0
5-6am	Outdoor	0	NA	Lienbel			Sianius	Non-mining	An. farauti	0	0	0
6-7pm	Indoor	0	NA	Lienbel			Sianius	Non-mining	An. longirostris	0	1	0
7-8pm	Indoor	0	NA	Lienbel			Sianius	Non-mining	An. longirostris	0	0	0
8-9pm	Indoor	0	NA	Lienbel			Sianius	Non-mining	An. longirostris	0	0	0
9-10pm	Indoor	0	NA	Lienbel			Sianius	Non-mining	An. longirostris	0	0	0
10-11pm	Indoor	0	NA	Lienbel			Sianius	Non-mining	An. longirostris	0	0	0
11-12am	Indoor	0	NA	Lienbel			Sianius	Non-mining	An. farauti	0	0	0
12-1am	Indoor	0	NA	Lienbel			Sianius	Non-mining	An. punctulatus	0	1	0
1-2am	Indoor	0	NA	Lienbel			Sianius	Non-mining	An. punctulatus	0	0	0
2-3am	Indoor	0	NA	Lienbel			Sianius	Non-mining	An. punctulatus	0	0	0
3-4am	Indoor	0	NA	Lienbel			Sianius	Non-mining	An. punctulatus	0	0	0
4-5am	Indoor	0	NA	Lienbel			Sianius	Non-mining	An. punctulatus	0	0	0
5-6am	Indoor	0	NA	Lienbel			Sianius	Non-mining	An. punctulatus	0	1	0
6-7pm	Outdoor	0	NA	Lienbel			Sianius	Non-mining	An. punctulatus	0	0	0
7-8pm	Outdoor	0	NA	Lienbel			Sianius	Non-mining	An. punctulatus	0	0	0
8-9pm	Outdoor	0	NA	Lienbel			Sianius	Non-mining	An. punctulatus	0	0	0
9-10pm	Outdoor	0	NA	Lienbel			Sianius	Non-mining	An. punctulatus	0	1	0
10-11pm	Outdoor	0	NA	Lienbel			Sianius	Non-mining	An. punctulatus	0	0	0
11-12am	Outdoor	0	NA	Lienbel			Sianius	Non-mining	An. punctulatus	0	0	0
12-1am	Outdoor	0	NA	Lienbel			Sianius	Non-mining	An. punctulatus	0	0	0
1-2am	Outdoor	0	NA	Lienbel			Sianius	Non-mining	An. punctulatus	0	0	0
2-3am	Outdoor	0	NA	Lienbel			Sianius	Non-mining	An. punctulatus	0	0	0
3-4am	Outdoor	0	NA	Lienbel			Sianius	Non-mining	An. punctulatus	0	1	0
4-5am	Outdoor	0	NA	Lienbel			Sianius	Non-mining	An. punctulatus	0	0	0
5-6am	Outdoor	0	NA	Lienbel			Sianius	Non-mining	An. punctulatus	0	0	0
6-7pm	Indoor	0	NA	Lienbel			Sianius	Non-mining	An. punctulatus	0	1	0
7-8pm	Indoor	0	NA	Lienbel			Sianius	Non-mining	An. punctulatus	0	0	0
8-9pm	Indoor	0	NA	Lienbel			Sianius	Non-mining	An. punctulatus	0	0	0
9-10pm	Indoor	0	NA	Lienbel			Sianius	Non-mining	An. punctulatus	0	0	0
10-11pm	Indoor	0	NA	Lienbel			Sianius	Non-mining	An. punctulatus	0	1	0
11-12am	Indoor	0	NA	Lienbel			Sianius	Non-mining	An. longirostris	0	1	0
12-1am	Indoor	0	NA	Lienbel			Sianius	Non-mining	An. punctulatus	0	0	0
1-2am	Indoor	0	NA	Lienbel			Sianius	Non-mining	An. punctulatus	0	0	0
2-3am	Indoor	0	NA	Lienbel			Sianius	Non-mining	An. punctulatus	0	0	0
3-4am	Indoor	0	NA	Lienbel			Sianius	Non-mining	An. punctulatus	0	0	0
4-5am	Indoor	0	NA	Lienbel			Sianius	Non-mining	An. farauti	0	0	0
5-6am	Indoor	0	NA	Lienbel			Sianius	Non-mining	An. punctulatus	0	0	0
6-7pm	Outdoor	0	NA	Lienbel			Sianius	Non-mining	An. punctulatus	0	0	0
7-8pm	Outdoor	0	NA	Lienbel			Sianius	Non-mining	An. punctulatus	0	0	0
8-9pm	Outdoor	0	NA	Lienbel			Sianius	Non-mining	An. punctulatus	0	1	0
9-10pm	Outdoor	0	NA	Lienbel			Sianius	Non-mining	An. punctulatus	0	1	0
10-11pm	Outdoor	0	NA	Lienbel			Sianius	Non-mining	An. punctulatus	0	0	0
11-12am	Outdoor	0	NA	Lienbel			Sianius	Non-mining	An. punctulatus	0	0	0
12-1am	Outdoor	0	NA	Lienbel			Sianius	Non-mining	An. punctulatus	0	0	0
1-2am	Outdoor	0	NA	Lienbel			Sianius	Non-mining	An. punctulatus	0	0	0
2-3am	Outdoor	0	NA	Lienbel			Sianius	Non-mining	An. punctulatus	0	1	0
3-4am	Outdoor	0	NA	Lienbel			Sianius	Non-mining	An. punctulatus	0	0	0
4-5am	Outdoor	0	NA	Lienbel			Sianius	Non-mining	An. punctulatus	0	0	0
5-6am	Outdoor	0	NA	Lienbel			Sianius	Non-mining	An. koliensis	0	0	0
6-7pm	Indoor	0	NA	Lienbel			Sianius	Non-mining	An. punctulatus	0	1	0
7-8pm	Indoor	0	NA	Lienbel			Sianius	Non-mining	An. punctulatus	0	0	0
8-9pm	Indoor	0	NA	Lienbel			Sianius	Non-mining	An. punctulatus	0	1	0
9-10pm	Indoor	0	NA	Lienbel			Sianius	Non-mining	An. punctulatus	0	0	0
10-11pm	Indoor	0	NA	Lienbel			Sianius	Non-mining	An. punctulatus	0	0	0
11-12am	Indoor	0	NA	Lienbel			Sianius	Non-mining	An. punctulatus	0	0	0
12-1am	Indoor	0	NA	Lienbel			Sianius	Non-mining	An. longirostris	0	0	0
1-2am	Indoor	0	NA	Lienbel			Sianius	Non-mining	An. punctulatus	0	0	0
2-3am	Indoor	0	NA	Lienbel			Sianius	Non-mining	An. punctulatus	0	0	0
3-4am	Indoor	0	NA	Lienbel			Sianius	Non-mining	An. punctulatus	0	0	0
4-5am	Indoor	0	NA	Lienbel			Sianius	Non-mining	An. punctulatus	0	0	0
5-6am	Indoor	0	NA	Lienbel			Sianius	Non-mining	An. punctulatus	0	0	0
6-7pm	Outdoor	0	NA	Lienbel			Sianius	Non-mining	An. punctulatus	0	0	0
7-8pm	Outdoor	0	NA	Lienbel			Sianius	Non-mining	An. punctulatus	0	0	0
8-9pm	Outdoor	0	NA	Lienbel			Sianius	Non-mining	An. longirostris	0	0	0
9-10pm	Outdoor	0	NA	Lienbel			Sianius	Non-mining	An. farauti	0	0	0
10-11pm	Outdoor	0	NA	Lienbel			Sianius	Non-mining	An. longirostris	0	0	0
11-12am	Outdoor	0	NA	Lienbel			Sianius	Non-mining	An. punctulatus	0	0	0
12-1am	Outdoor	0	NA	Lienbel			Sianius	Non-mining	An. longirostris	0	0	0
1-2am	Outdoor	0	NA	Lienbel			Sianius	Non-mining	An. punctulatus	0	0	0
2-3am	Outdoor	0	NA	Lienbel			Sianius	Non-mining	An. farauti	0	0	0
3-4am	Outdoor	0	NA	Lienbel			Sianius	Non-mining	An. punctulatus	0	0	0
4-5am	Outdoor	0	NA	Lienbel			Sianius	Non-mining	An. farauti	0	0	0
5-6am	Outdoor	0	NA	Lienbel			Sianius	Non-mining	An. longirostris	0	0	0
6-7pm	Indoor	0	NA	Lienbel			Sianius	Non-mining	An. punctulatus	0	0	0
7-8pm	Indoor	0	NA	Lienbel			Sianius	Non-mining	An. punctulatus	0	0	0
8-9pm	Indoor	0	NA	Lienbel			Sianius	Non-mining	An. punctulatus	0	0	0
9-10pm	Indoor	0	NA	Lienbel			Sianius	Non-mining	An. longirostris	0	0	0
10-11pm	Indoor	0	NA	Lienbel			Sianius	Non-mining	An. longirostris	0	0	0
11-12am	Indoor	0	NA	Lienbel			Sianius	Non-mining	An. longirostris	0	0	0
12-1am	Indoor	0	NA	Lienbel			Sianius	Non-mining	An. longirostris	0	0	0
1-2am	Indoor	0	NA	Lienbel			Sianius	Non-mining	An. farauti	0	0	0
2-3am	Indoor	0	NA	Lienbel			Sianius	Non-mining	An. punctulatus	0	0	0
3-4am	Indoor	0	NA	Lienbel			Sianius	Non-mining	An. punctulatus	0	0	0
4-5am	Indoor	0	NA	Lienbel			Sianius	Non-mining	An. longirostris	0	0	0
5-6am	Indoor	0	NA	Lienbel			Sianius	Non-mining	An. farauti	0	0	0
6-7pm	Outdoor	0	NA	Lienbel			Sianius	Non-mining	An. punctulatus	0	0	0
7-8pm	Outdoor	0	NA	Lienbel			Sianius	Non-mining	An. punctulatus	0	0	0
8-9pm	Outdoor	0	NA	Lienbel			Sianius	Non-mining	An. punctulatus	0	0	0
9-10pm	Outdoor	0	NA	Lienbel			Sianius	Non-mining	An. punctulatus	0	0	0
10-11pm	Outdoor	0	NA	Lienbel			Sianius	Non-mining	An. longirostris	0	0	0
11-12am	Outdoor	0	NA	Lienbel			Sianius	Non-mining	An. punctulatus	0	0	0
12-1am	Outdoor	0	NA	Lienbel			Sianius	Non-mining	An. punctulatus	0	0	0
1-2am	Outdoor	0	NA	Lienbel			Sianius	Non-mining	An. punctulatus	0	0	0
2-3am	Outdoor	0	NA	Lienbel			Sianius	Non-mining	An. punctulatus	0	0	0
3-4am	Outdoor	0	NA	Lienbel			Sianius	Non-mining	An. punctulatus	0	0	0
4-5am	Outdoor	0	NA	Lienbel			Sianius	Non-mining	An. punctulatus	0	0	0
5-6am	Outdoor	0	NA	Lienbel			Sianius	Non-mining	An. farauti	0	0	0
6-7pm	Indoor	0	NA	Lienbel			Sianius	Non-mining	An. punctulatus	0	0	0
7-8pm	Indoor	0	NA	Lienbel			Sianius	Non-mining	An. punctulatus	0	1	0
8-9pm	Indoor	0	NA	Lienbel			Sianius	Non-mining	An. punctulatus	0	0	0
9-10pm	Indoor	0	NA	Lienbel			Sianius	Non-mining	An. punctulatus	0	0	0
10-11pm	Indoor	0	NA	Lienbel			Sianius	Non-mining	An. farauti	0	0	0
11-12am	Indoor	0	NA	Lienbel			Sianius	Non-mining	An. punctulatus	0	0	0
12-1am	Indoor	0	NA	Lienbel			Sianius	Non-mining	An. punctulatus	0	0	0
1-2am	Indoor	0	NA	Lienbel			Sianius	Non-mining	An. punctulatus	0	0	0
2-3am	Indoor	0	NA	Lienbel			Sianius	Non-mining	An. punctulatus	0	0	0
3-4am	Indoor	0	NA	Lienbel			Sianius	Non-mining	An. farauti	0	0	0
4-5am	Indoor	0	NA	Lienbel			Sianius	Non-mining	An. punctulatus	0	0	0
5-6am	Indoor	0	NA	Lienbel			Sianius	Non-mining	An. punctulatus	0	0	0
6-7pm	Outdoor	0	NA	Lienbel			Sianius	Non-mining	An. farauti	0	0	0
7-8pm	Outdoor	0	NA	Lienbel			Sianius	Non-mining	An. punctulatus	0	0	0
8-9pm	Outdoor	0	NA	Lienbel			Sianius	Non-mining	An. punctulatus	0	0	0
9-10pm	Outdoor	0	NA	Lienbel			Sianius	Non-mining	An. punctulatus	0	0	0
10-11pm	Outdoor	0	NA	Lienbel			Sianius	Non-mining	An. punctulatus	0	0	0
11-12am	Outdoor	0	NA	Lienbel			Sianius	Non-mining	An. punctulatus	0	0	0
12-1am	Outdoor	0	NA	Lienbel			Sianius	Non-mining	An. punctulatus	0	0	0
1-2am	Outdoor	0	NA	Lienbel			Sianius	Non-mining	An. punctulatus	0	0	0
2-3am	Outdoor	0	NA	Lienbel			Sianius	Non-mining	An. punctulatus	0	0	0
3-4am	Outdoor	0	NA	Lienbel			Sianius	Non-mining	An. punctulatus	0	0	0
4-5am	Outdoor	0	NA	Lienbel			Sianius	Non-mining	An. punctulatus	0	0	0
5-6am	Outdoor	0	NA	Lienbel			Sianius	Non-mining	An. punctulatus	0	0	0
6-7pm	Indoor	0	NA	Lienbel			Sianius	Non-mining	An. punctulatus	0	0	0
7-8pm	Indoor	0	NA	Lienbel			Sianius	Non-mining	An. punctulatus	0	0	0
8-9pm	Indoor	0	NA	Lienbel			Sianius	Non-mining	An. punctulatus	0	0	0
9-10pm	Indoor	0	NA	Lienbel			Sianius	Non-mining	An. punctulatus	0	0	0
10-11pm	Indoor	0	NA	Lienbel			Sianius	Non-mining	An. punctulatus	0	0	0
11-12am	Indoor	0	NA	Lienbel			Sianius	Non-mining	An. punctulatus	0	0	0
12-1am	Indoor	0	NA	Lienbel			Sianius	Non-mining	An. punctulatus	0	0	0
1-2am	Indoor	0	NA	Lienbel			Sianius	Non-mining	An. punctulatus	0	0	0
2-3am	Indoor	0	NA	Lienbel			Sianius	Non-mining	An. punctulatus	0	0	0
3-4am	Indoor	0	NA	Lienbel			Sianius	Non-mining	An. punctulatus	0	0	0
4-5am	Indoor	0	NA	Lienbel			Sianius	Non-mining	An. punctulatus	0	0	0
5-6am	Indoor	0	NA	Lienbel			Sianius	Non-mining	An. punctulatus	0	0	0
6-7pm	Outdoor	0	NA	Lienbel			Sianius	Non-mining	An. farauti	0	0	0
7-8pm	Outdoor	0	NA	Lienbel			Sianius	Non-mining	An. punctulatus	0	0	0
8-9pm	Outdoor	0	NA	Lienbel			Sianius	Non-mining	An. punctulatus	0	0	0
9-10pm	Outdoor	0	NA	Lienbel			Sianius	Non-mining	An. punctulatus	0	0	0
10-11pm	Outdoor	0	NA	Lienbel			Sianius	Non-mining	An. punctulatus	0	0	0
11-12am	Outdoor	0	NA	Lienbel			Sianius	Non-mining	An. punctulatus	0	0	0
12-1am	Outdoor	0	NA	Lienbel			Sianius	Non-mining	An. punctulatus	0	0	0
1-2am	Outdoor	0	NA	Lienbel			Sianius	Non-mining	An. longirostris	0	0	0
2-3am	Outdoor	0	NA	Lienbel			Sianius	Non-mining	An. longirostris	0	0	0
3-4am	Outdoor	0	NA	Lienbel			Sianius	Non-mining	An. longirostris	0	0	0
4-5am	Outdoor	0	NA	Lienbel			Sianius	Non-mining	An. punctulatus	0	0	0
5-6am	Outdoor	0	NA	Lienbel			Sianius	Non-mining	An. farauti	0	0	0
6-7pm	Indoor	0	NA	Lienbel			Sianius	Non-mining	An. koliensis	0	0	0
7-8pm	Indoor	0	NA	Lienbel			Sianius	Non-mining	An. longirostris	0	0	0
8-9pm	Indoor	0	NA	Lienbel			Sianius	Non-mining	An. longirostris	0	0	0
9-10pm	Indoor	1	An. punctulatus	Lienbel			Sianius	Non-mining	An. longirostris	0	0	0
10-11pm	Indoor	0	NA	Lienbel			Sianius	Non-mining	An. longirostris	0	0	0
11-12am	Indoor	0	NA	Lienbel			Sianius	Non-mining	An. longirostris	0	0	0
12-1am	Indoor	0	NA	Lienbel			Sianius	Non-mining	An. longirostris	0	0	0
1-2am	Indoor	0	NA	Lienbel			Sianius	Non-mining	An. punctulatus	0	0	0
2-3am	Indoor	0	NA	Lienbel			Sianius	Non-mining	An. punctulatus	0	0	0
3-4am	Indoor	0	NA	Lienbel			Sianius	Non-mining	An. longirostris	0	0	0
4-5am	Indoor	0	NA	Lienbel			Sianius	Non-mining	An. punctulatus	0	0	0
5-6am	Indoor	0	NA	Lienbel			Sianius	Non-mining	An. punctulatus	0	0	0
6-7pm	Outdoor	0	NA	Lienbel			Sianius	Non-mining	An. longirostris	0	0	0
7-8pm	Outdoor	0	NA	Lienbel			Sianius	Non-mining	An. punctulatus	0	0	0
8-9pm	Outdoor	0	NA	Lienbel			Sianius	Non-mining	An. punctulatus	0	0	0
9-10pm	Outdoor	0	NA	Lienbel			Sianius	Non-mining	An. longirostris	0	0	0
10-11pm	Outdoor	0	NA	Lienbel			Sianius	Non-mining	An. longirostris	0	0	0
11-12am	Outdoor	0	NA	Lienbel			Sianius	Non-mining	An. longirostris	0	0	0
12-1am	Outdoor	0	NA	Lienbel			Sianius	Non-mining	An. punctulatus	0	0	0
1-2am	Outdoor	0	NA	Lienbel			Sianius	Non-mining	An. punctulatus	0	0	0
2-3am	Outdoor	0	NA	Lienbel			Sianius	Non-mining	An. punctulatus	0	0	0
3-4am	Outdoor	0	NA	Lienbel			Sianius	Non-mining	An. punctulatus	0	0	0
4-5am	Outdoor	0	NA	Lienbel			Sianius	Non-mining	An. longirostris	0	0	0
5-6am	Outdoor	0	NA	Lienbel			Sianius	Non-mining	An. punctulatus	0	0	0
6-7pm	Indoor	0	NA	Lienbel			Sianius	Non-mining	An. punctulatus	0	0	0
7-8pm	Indoor	0	NA	Lienbel			Sianius	Non-mining	An. punctulatus	0	0	0
8-9pm	Indoor	0	NA	Lienbel			Sianius	Non-mining	An. punctulatus	0	0	0
9-10pm	Indoor	0	NA	Lienbel			Sianius	Non-mining	An. punctulatus	0	0	0
10-11pm	Indoor	0	NA	Lienbel			Sianius	Non-mining	An. punctulatus	0	0	0
11-12am	Indoor	0	NA	Lienbel			Sianius	Non-mining	An. punctulatus	0	0	0
12-1am	Indoor	0	NA	Lienbel			Sianius	Non-mining	An. punctulatus	0	0	0
1-2am	Indoor	0	NA	Lienbel			Sianius	Non-mining	An. punctulatus	0	0	0
2-3am	Indoor	0	NA	Lienbel			Sianius	Non-mining	An. punctulatus	0	0	0
3-4am	Indoor	0	NA	Lienbel			Sianius	Non-mining	An. punctulatus	0	0	0
4-5am	Indoor	0	NA	Lienbel			Sianius	Non-mining	An. punctulatus	0	0	0
5-6am	Indoor	0	NA	Lienbel			Sianius	Non-mining	An. punctulatus	0	0	0
6-7pm	Outdoor	0	NA	Lienbel			Sianius	Non-mining	An. punctulatus	0	0	0
7-8pm	Outdoor	0	NA	Lienbel			Sianius	Non-mining	An. punctulatus	0	0	0
8-9pm	Outdoor	0	NA	Lienbel			Sianius	Non-mining	An. punctulatus	0	0	0
9-10pm	Outdoor	0	NA	Lienbel			Sianius	Non-mining	An. punctulatus	0	0	0
10-11pm	Outdoor	0	NA	Lienbel			Sianius	Non-mining	An. punctulatus	0	0	0
11-12am	Outdoor	0	NA	Lienbel			Sianius	Non-mining	An. punctulatus	0	0	0
12-1am	Outdoor	0	NA	Lienbel			Sianius	Non-mining	An. farauti	0	0	0
1-2am	Outdoor	0	NA	Lienbel			Sianius	Non-mining	An. farauti	0	0	0
2-3am	Outdoor	0	NA	Lienbel			Sianius	Non-mining	An. punctulatus	0	0	0
3-4am	Outdoor	0	NA	Lienbel			Sianius	Non-mining	An. punctulatus	0	0	0
4-5am	Outdoor	0	NA	Lienbel			Sianius	Non-mining	An. farauti	0	1	0
5-6am	Outdoor	0	NA	Lienbel			Sianius	Non-mining	An. longirostris	0	0	0
6-7pm	Indoor	0	NA	Lienbel			Sianius	Non-mining	An. punctulatus	0	0	0
7-8pm	Indoor	0	NA	Lienbel			Sianius	Non-mining	An. punctulatus	0	0	0
8-9pm	Indoor	0	NA	Lienbel			Sianius	Non-mining	An. punctulatus	0	0	0
9-10pm	Indoor	0	NA	Lienbel			Sianius	Non-mining	An. punctulatus	0	0	0
10-11pm	Indoor	0	NA	Lienbel			Sianius	Non-mining	An. longirostris	0	0	0
11-12am	Indoor	0	NA	Lienbel			Sianius	Non-mining	An. longirostris	0	0	0
12-1am	Indoor	0	NA	Lienbel			Sianius	Non-mining	An. punctulatus	0	0	0
1-2am	Indoor	0	NA	Lienbel			Sianius	Non-mining	An. punctulatus	0	0	0
2-3am	Indoor	0	NA	Lienbel			Sianius	Non-mining	An. punctulatus	0	0	0
3-4am	Indoor	0	NA	Lienbel			Sianius	Non-mining	An. punctulatus	0	0	0
4-5am	Indoor	0	NA	Lienbel			Sianius	Non-mining	An. punctulatus	0	0	0
5-6am	Indoor	0	NA	Lienbel			Sianius	Non-mining	An. longirostris	0	0	0
6-7pm	Outdoor	0	NA	Lienbel			Sianius	Non-mining	An. longirostris	0	0	0
7-8pm	Outdoor	0	NA	Lienbel			Sianius	Non-mining	An. punctulatus	0	0	0
8-9pm	Outdoor	0	NA	Lienbel			Sianius	Non-mining	An. punctulatus	0	0	0
9-10pm	Outdoor	0	NA	Lienbel			Sianius	Non-mining	An. longirostris	0	1	0
10-11pm	Outdoor	0	NA	Lienbel			Sianius	Non-mining	An. farauti	0	0	0
11-12am	Outdoor	0	NA	Lienbel			Sianius	Non-mining	An. longirostris	0	0	0
12-1am	Outdoor	0	NA	Lienbel			Sianius	Non-mining	An. longirostris	0	0	0
1-2am	Outdoor	0	NA	Lienbel			Sianius	Non-mining	An. longirostris	0	0	0
2-3am	Outdoor	0	NA	Lienbel			Sianius	Non-mining	An. farauti	0	0	0
3-4am	Outdoor	0	NA	Lienbel			Sianius	Non-mining	An. punctulatus	0	0	0
4-5am	Outdoor	0	NA	Lienbel			Sianius	Non-mining	An. punctulatus	0	0	0
5-6am	Outdoor	0	NA	Lienbel			Sianius	Non-mining	An. punctulatus	0	0	0
6-7pm	Indoor	0	NA	Lienbel			Sianius	Non-mining	An. punctulatus	0	0	0
7-8pm	Indoor	0	NA	Lienbel			Sianius	Non-mining	An. punctulatus	0	0	0
8-9pm	Indoor	0	NA	Lienbel			Sianius	Non-mining	An. longirostris	0	0	0
9-10pm	Indoor	0	NA	Lienbel			Sianius	Non-mining	An. punctulatus	0	0	0
10-11pm	Indoor	0	NA	Lienbel			Sianius	Non-mining	An. punctulatus	0	0	0
11-12am	Indoor	0	NA	Lienbel			Sianius	Non-mining	An. punctulatus	0	0	0
12-1am	Indoor	0	NA	Lienbel			Sianius	Non-mining	An. punctulatus	0	0	0
1-2am	Indoor	0	NA	Lienbel			Sianius	Non-mining	An. punctulatus	0	0	0
2-3am	Indoor	0	NA	Lienbel			Sianius	Non-mining	An. punctulatus	0	0	0
3-4am	Indoor	0	NA	Lienbel			Sianius	Non-mining	An. farauti	0	0	0
4-5am	Indoor	0	NA	Lienbel			Sianius	Non-mining	An. farauti	0	0	0
5-6am	Indoor	0	NA	Lienbel			Sianius	Non-mining	An. punctulatus	0	0	0
6-7pm	Outdoor	0	NA	Lienbel			Sianius	Non-mining	An. punctulatus	0	0	0
7-8pm	Outdoor	0	NA	Lienbel			Sianius	Non-mining	An. farauti	0	0	0
8-9pm	Outdoor	0	NA	Lienbel			Sianius	Non-mining	An. punctulatus	0	0	0
9-10pm	Outdoor	0	NA	Lienbel			Sianius	Non-mining	An. punctulatus	0	0	0
10-11pm	Outdoor	0	NA	Lienbel			Sianius	Non-mining	An. farauti	0	0	0
11-12am	Outdoor	0	NA	Lienbel			Sianius	Non-mining	An. punctulatus	0	0	0
12-1am	Outdoor	0	NA	Lienbel			Sianius	Non-mining	An. punctulatus	0	0	0
1-2am	Outdoor	0	NA	Lienbel			Sianius	Non-mining	An. farauti	0	0	0
2-3am	Outdoor	0	NA	Lienbel			Sianius	Non-mining	An. longirostris	0	0	0
3-4am	Outdoor	0	NA	Lienbel			Sianius	Non-mining	An. farauti	0	0	0
4-5am	Outdoor	0	NA	Lienbel			Sianius	Non-mining	An. longirostris	0	0	0
5-6am	Outdoor	0	NA	Lienbel			Sianius	Non-mining	An. longirostris	0	0	0
12-1am	Indoor	1	An. farauti	Lienbel			Sianius	Non-mining	An. longirostris	0	0	0
12-1am	Indoor	2	An. punctulatus	Lienbel			Sianius	Non-mining	An. farauti	0	0	0
6-7pm	Indoor	0	NA	Lienbel			Sianius	Non-mining	An. farauti	0	0	0
7-8pm	Indoor	0	NA	Lienbel			Sianius	Non-mining	An. farauti	0	0	0
8-9pm	Indoor	0	NA	Lienbel			Sianius	Non-mining	An. punctulatus	0	0	0
9-10pm	Indoor	0	NA	Lienbel			Sianius	Non-mining	An. punctulatus	0	0	0
10-11pm	Indoor	0	NA	Lienbel			Sianius	Non-mining	An. farauti	0	0	0
11-12am	Indoor	0	NA	Lienbel			Sianius	Non-mining	An. punctulatus	0	0	0
1-2am	Indoor	0	NA	Lienbel			Sianius	Non-mining	An. punctulatus	0	1	0
2-3am	Indoor	0	NA	Lienbel			Sianius	Non-mining	An. punctulatus	0	0	0
3-4am	Indoor	0	NA	Lienbel			Sianius	Non-mining	An. punctulatus	0	0	0
4-5am	Indoor	0	NA	Lienbel			Sianius	Non-mining	An. punctulatus	0	0	0
5-6am	Indoor	0	NA	Lienbel			Sianius	Non-mining	An. punctulatus	1	0	0
5-6am	Outdoor	1	An. punctulatus	Lienbel			Sianius	Non-mining	An. farauti	0	0	0
4-5am	Outdoor	1	An. punctulatus	Lienbel			Sianius	Non-mining	An. longirostris	0	0	0
3-4am	Outdoor	1	An. punctulatus	Lienbel			Sianius	Non-mining	An. farauti	0	0	0
1-2am	Outdoor	1	An. punctulatus	Lienbel			Upper Londo	Mining	An. punctulatus	0	0	0
12-1am	Outdoor	1	An. punctulatus	Lienbel			Upper Londo	Mining	An. punctulatus	0	0	0
12-1am	Outdoor	1	An. punctulatus	Lienbel			Upper Londo	Mining	An. punctulatus	0	0	0
11-12am	Outdoor	1	An. farauti	Lienbel			Upper Londo	Mining	An. punctulatus	0	0	0
6-7pm	Outdoor	0	NA	Lienbel			Upper Londo	Mining	An. bancroftii	0	0	0
7-8pm	Outdoor	0	NA	Lienbel			Upper Londo	Mining	An. punctulatus	0	0	0
8-9pm	Outdoor	0	NA	Lienbel			Upper Londo	Mining	An. farauti	0	0	0
9-10pm	Outdoor	0	NA	Lienbel
10-11pm	Outdoor	0	NA	Lienbel
2-3am	Outdoor	0	NA	Lienbel
10-11pm	Indoor	2	An. punctulatus	Lienbel
6-7pm	Indoor	0	NA	Lienbel
7-8pm	Indoor	0	NA	Lienbel
8-9pm	Indoor	0	NA	Lienbel
9-10pm	Indoor	0	NA	Lienbel
11-12am	Indoor	0	NA	Lienbel
12-1am	Indoor	0	NA	Lienbel
1-2am	Indoor	0	NA	Lienbel
2-3am	Indoor	0	NA	Lienbel
3-4am	Indoor	0	NA	Lienbel
4-5am	Indoor	0	NA	Lienbel
5-6am	Indoor	0	NA	Lienbel
6-7pm	Outdoor	0	NA	Lienbel
7-8pm	Outdoor	0	NA	Lienbel
8-9pm	Outdoor	0	NA	Lienbel
9-10pm	Outdoor	0	NA	Lienbel
10-11pm	Outdoor	0	NA	Lienbel
11-12am	Outdoor	0	NA	Lienbel
12-1am	Outdoor	0	NA	Lienbel
1-2am	Outdoor	0	NA	Lienbel
2-3am	Outdoor	0	NA	Lienbel
3-4am	Outdoor	0	NA	Lienbel
4-5am	Outdoor	0	NA	Lienbel
5-6am	Outdoor	0	NA	Lienbel
6-7pm	Indoor	0	NA	Lienbel
7-8pm	Indoor	0	NA	Lienbel
8-9pm	Indoor	0	NA	Lienbel
9-10pm	Indoor	0	NA	Lienbel
10-11pm	Indoor	0	NA	Lienbel
11-12am	Indoor	0	NA	Lienbel
12-1am	Indoor	0	NA	Lienbel
1-2am	Indoor	0	NA	Lienbel
2-3am	Indoor	0	NA	Lienbel
3-4am	Indoor	0	NA	Lienbel
4-5am	Indoor	0	NA	Lienbel
5-6am	Indoor	0	NA	Lienbel
6-7pm	Outdoor	0	NA	Lienbel
7-8pm	Outdoor	0	NA	Lienbel
8-9pm	Outdoor	0	NA	Lienbel
9-10pm	Outdoor	0	NA	Lienbel
10-11pm	Outdoor	0	NA	Lienbel
11-12am	Outdoor	0	NA	Lienbel
12-1am	Outdoor	0	NA	Lienbel
1-2am	Outdoor	0	NA	Lienbel
2-3am	Outdoor	0	NA	Lienbel
3-4am	Outdoor	0	NA	Lienbel
4-5am	Outdoor	0	NA	Lienbel
5-6am	Outdoor	0	NA	Lienbel
4-5am	Indoor	1	An. punctulatus	Lienbel
12-1am	Indoor	1	An. punctulatus	Lienbel
12-1am	Indoor	1	An. punctulatus	Lienbel
10-11pm	Indoor	1	An. punctulatus	Lienbel
6-7pm	Indoor	1	An. punctulatus	Lienbel
7-8pm	Indoor	0	NA	Lienbel
8-9pm	Indoor	0	NA	Lienbel
9-10pm	Indoor	0	NA	Lienbel
11-12am	Indoor	0	NA	Lienbel
1-2am	Indoor	0	NA	Lienbel
2-3am	Indoor	0	NA	Lienbel
3-4am	Indoor	0	NA	Lienbel
5-6am	Indoor	0	NA	Lienbel
10-11pm	Outdoor	1	An. punctulatus	Lienbel
6-7pm	Outdoor	1	An. punctulatus	Lienbel
7-8pm	Outdoor	0	NA	Lienbel
8-9pm	Outdoor	0	NA	Lienbel
9-10pm	Outdoor	0	NA	Lienbel
11-12am	Outdoor	0	NA	Lienbel
12-1am	Outdoor	0	NA	Lienbel
1-2am	Outdoor	0	NA	Lienbel
2-3am	Outdoor	0	NA	Lienbel
3-4am	Outdoor	0	NA	Lienbel
4-5am	Outdoor	0	NA	Lienbel
5-6am	Outdoor	0	NA	Lienbel
6-7pm	Indoor	0	NA	Lienbel
7-8pm	Indoor	0	NA	Lienbel
8-9pm	Indoor	0	NA	Lienbel
9-10pm	Indoor	0	NA	Lienbel
10-11pm	Indoor	0	NA	Lienbel
11-12am	Indoor	0	NA	Lienbel
12-1am	Indoor	0	NA	Lienbel
1-2am	Indoor	0	NA	Lienbel
2-3am	Indoor	0	NA	Lienbel
3-4am	Indoor	0	NA	Lienbel
4-5am	Indoor	0	NA	Lienbel
5-6am	Indoor	0	NA	Lienbel
6-7pm	Outdoor	0	NA	Lienbel
7-8pm	Outdoor	0	NA	Lienbel
8-9pm	Outdoor	0	NA	Lienbel
9-10pm	Outdoor	0	NA	Lienbel
10-11pm	Outdoor	0	NA	Lienbel
11-12am	Outdoor	0	NA	Lienbel
12-1am	Outdoor	0	NA	Lienbel
1-2am	Outdoor	0	NA	Lienbel
2-3am	Outdoor	0	NA	Lienbel
3-4am	Outdoor	0	NA	Lienbel
4-5am	Outdoor	0	NA	Lienbel
5-6am	Outdoor	0	NA	Lienbel
6-7pm	Indoor	0	NA	Lienbel
7-8pm	Indoor	0	NA	Lienbel
8-9pm	Indoor	0	NA	Lienbel
9-10pm	Indoor	0	NA	Lienbel
10-11pm	Indoor	0	NA	Lienbel
11-12am	Indoor	0	NA	Lienbel
12-1am	Indoor	0	NA	Lienbel
1-2am	Indoor	0	NA	Lienbel
2-3am	Indoor	0	NA	Lienbel
3-4am	Indoor	0	NA	Lienbel
4-5am	Indoor	0	NA	Lienbel
5-6am	Indoor	0	NA	Lienbel
6-7pm	Outdoor	1	An. farauti	Lienbel
7-8pm	Outdoor	1	An. punctulatus	Lienbel
8-9pm	Outdoor	0	NA	Lienbel
9-10pm	Outdoor	0	NA	Lienbel
10-11pm	Outdoor	0	NA	Lienbel
11-12am	Outdoor	0	NA	Lienbel
12-1am	Outdoor	0	NA	Lienbel
1-2am	Outdoor	0	NA	Lienbel
2-3am	Outdoor	0	NA	Lienbel
3-4am	Outdoor	1	An. punctulatus	Lienbel
4-5am	Outdoor	0	NA	Lienbel
5-6am	Outdoor	0	NA	Lienbel
6-7pm	Indoor	0	NA	Lienbel
7-8pm	Indoor	0	NA	Lienbel
8-9pm	Indoor	0	NA	Lienbel
9-10pm	Indoor	0	NA	Lienbel
10-11pm	Indoor	0	NA	Lienbel
11-12am	Indoor	0	NA	Lienbel
12-1am	Indoor	0	NA	Lienbel
1-2am	Indoor	0	NA	Lienbel
2-3am	Indoor	0	NA	Lienbel
3-4am	Indoor	0	NA	Lienbel
4-5am	Indoor	0	NA	Lienbel
5-6am	Indoor	0	NA	Lienbel
6-7pm	Outdoor	0	NA	Lienbel
7-8pm	Outdoor	0	NA	Lienbel
8-9pm	Outdoor	0	NA	Lienbel
9-10pm	Outdoor	0	NA	Lienbel
10-11pm	Outdoor	0	NA	Lienbel
11-12am	Outdoor	0	NA	Lienbel
12-1am	Outdoor	0	NA	Lienbel
1-2am	Outdoor	0	NA	Lienbel
2-3am	Outdoor	0	NA	Lienbel
3-4am	Outdoor	0	NA	Lienbel
4-5am	Outdoor	0	NA	Lienbel
5-6am	Outdoor	0	NA	Lienbel
6-7pm	Indoor	0	NA	Lienbel
7-8pm	Indoor	0	NA	Lienbel
8-9pm	Indoor	0	NA	Lienbel
9-10pm	Indoor	0	NA	Lienbel
10-11pm	Indoor	0	NA	Lienbel
11-12am	Indoor	0	NA	Lienbel
12-1am	Indoor	0	NA	Lienbel
1-2am	Indoor	0	NA	Lienbel
2-3am	Indoor	0	NA	Lienbel
3-4am	Indoor	0	NA	Lienbel
4-5am	Indoor	0	NA	Lienbel
5-6am	Indoor	0	NA	Lienbel
6-7pm	Outdoor	0	NA	Lienbel
7-8pm	Outdoor	0	NA	Lienbel
8-9pm	Outdoor	0	NA	Lienbel
9-10pm	Outdoor	0	NA	Lienbel
10-11pm	Outdoor	0	NA	Lienbel
11-12am	Outdoor	1	An. punctulatus	Lienbel
12-1am	Outdoor	0	NA	Lienbel
1-2am	Outdoor	0	NA	Lienbel
2-3am	Outdoor	0	NA	Lienbel
3-4am	Outdoor	0	NA	Lienbel
4-5am	Outdoor	0	NA	Lienbel
5-6am	Outdoor	0	NA	Lienbel
6-7pm	Indoor	0	NA	Lienbel
7-8pm	Indoor	0	NA	Lienbel
8-9pm	Indoor	0	NA	Lienbel
9-10pm	Indoor	0	NA	Lienbel
10-11pm	Indoor	0	NA	Lienbel
11-12am	Indoor	0	NA	Lienbel
12-1am	Indoor	0	NA	Lienbel
1-2am	Indoor	0	NA	Lienbel
2-3am	Indoor	0	NA	Lienbel
3-4am	Indoor	0	NA	Lienbel
4-5am	Indoor	0	NA	Lienbel
5-6am	Indoor	0	NA	Lienbel
6-7pm	Outdoor	0	NA	Lienbel
7-8pm	Outdoor	0	NA	Lienbel
8-9pm	Outdoor	0	NA	Lienbel
9-10pm	Outdoor	0	NA	Lienbel
10-11pm	Outdoor	0	NA	Lienbel
11-12am	Outdoor	0	NA	Lienbel
12-1am	Outdoor	0	NA	Lienbel
1-2am	Outdoor	0	NA	Lienbel
2-3am	Outdoor	0	NA	Lienbel
3-4am	Outdoor	0	NA	Lienbel
4-5am	Outdoor	0	NA	Lienbel
5-6am	Outdoor	0	NA	Lienbel
6-7pm	Indoor	0	NA	Lienbel
7-8pm	Indoor	0	NA	Lienbel
8-9pm	Indoor	0	NA	Lienbel
9-10pm	Indoor	0	NA	Lienbel
10-11pm	Indoor	0	NA	Lienbel
11-12am	Indoor	0	NA	Lienbel
12-1am	Indoor	0	NA	Lienbel
1-2am	Indoor	0	NA	Lienbel
2-3am	Indoor	0	NA	Lienbel
3-4am	Indoor	0	NA	Lienbel
4-5am	Indoor	0	NA	Lienbel
5-6am	Indoor	0	NA	Lienbel
7-8pm	Outdoor	0	NA	Lienbel
8-9pm	Outdoor	0	NA	Lienbel
9-10pm	Outdoor	0	NA	Lienbel
11-12am	Outdoor	0	NA	Lienbel
12-1am	Outdoor	0	NA	Lienbel
2-3am	Outdoor	0	NA	Lienbel
4-5am	Outdoor	0	NA	Lienbel
5-6am	Outdoor	0	NA	Lienbel
3-4am	Outdoor	1	An. punctulatus	Lienbel
1-2am	Outdoor	1	An. punctulatus	Lienbel
10-11pm	Outdoor	2	An. punctulatus	Lienbel
6-7pm	Outdoor	2	An. punctulatus	Lienbel
6-7pm	Indoor	0	NA	Lienbel
7-8pm	Indoor	0	NA	Lienbel
8-9pm	Indoor	0	NA	Lienbel
9-10pm	Indoor	0	NA	Lienbel
10-11pm	Indoor	0	NA	Lienbel
11-12am	Indoor	0	NA	Lienbel
12-1am	Indoor	0	NA	Lienbel
1-2am	Indoor	0	NA	Lienbel
2-3am	Indoor	0	NA	Lienbel
3-4am	Indoor	0	NA	Lienbel
4-5am	Indoor	0	NA	Lienbel
5-6am	Indoor	0	NA	Lienbel
6-7pm	Outdoor	0	NA	Lienbel
7-8pm	Outdoor	0	NA	Lienbel
8-9pm	Outdoor	0	NA	Lienbel
9-10pm	Outdoor	0	NA	Lienbel
10-11pm	Outdoor	0	NA	Lienbel
11-12am	Outdoor	0	NA	Lienbel
12-1am	Outdoor	0	NA	Lienbel
1-2am	Outdoor	0	NA	Lienbel
2-3am	Outdoor	0	NA	Lienbel
3-4am	Outdoor	0	NA	Lienbel
4-5am	Outdoor	0	NA	Lienbel
5-6am	Outdoor	0	NA	Lienbel
6-7pm	Indoor	0	NA	Lienbel
7-8pm	Indoor	0	NA	Lienbel
8-9pm	Indoor	0	NA	Lienbel
9-10pm	Indoor	0	NA	Lienbel
10-11pm	Indoor	0	NA	Lienbel
11-12am	Indoor	0	NA	Lienbel
12-1am	Indoor	0	NA	Lienbel
1-2am	Indoor	0	NA	Lienbel
2-3am	Indoor	0	NA	Lienbel
3-4am	Indoor	0	NA	Lienbel
4-5am	Indoor	0	NA	Lienbel
5-6am	Indoor	0	NA	Lienbel
6-7pm	Outdoor	0	NA	Lienbel
7-8pm	Outdoor	0	NA	Lienbel
8-9pm	Outdoor	0	NA	Lienbel
9-10pm	Outdoor	0	NA	Lienbel
11-12am	Outdoor	0	NA	Lienbel
1-2am	Outdoor	0	NA	Lienbel
2-3am	Outdoor	0	NA	Lienbel
3-4am	Outdoor	0	NA	Lienbel
4-5am	Outdoor	0	NA	Lienbel
5-6am	Outdoor	0	NA	Lienbel
12-1am	Outdoor	1	An. punctulatus	Lienbel
10-11pm	Outdoor	1	An. punctulatus	Lienbel
6-7pm	Indoor	0	NA	Lienbel
7-8pm	Indoor	0	NA	Lienbel
8-9pm	Indoor	0	NA	Lienbel
9-10pm	Indoor	0	NA	Lienbel
10-11pm	Indoor	0	NA	Lienbel
11-12am	Indoor	0	NA	Lienbel
12-1am	Indoor	0	NA	Lienbel
1-2am	Indoor	0	NA	Lienbel
2-3am	Indoor	0	NA	Lienbel
3-4am	Indoor	0	NA	Lienbel
4-5am	Indoor	0	NA	Lienbel
5-6am	Indoor	0	NA	Lienbel
6-7pm	Outdoor	0	NA	Lienbel
7-8pm	Outdoor	0	NA	Lienbel
8-9pm	Outdoor	0	NA	Lienbel
9-10pm	Outdoor	0	NA	Lienbel
10-11pm	Outdoor	0	NA	Lienbel
11-12am	Outdoor	0	NA	Lienbel
12-1am	Outdoor	0	NA	Lienbel
1-2am	Outdoor	0	NA	Lienbel
2-3am	Outdoor	0	NA	Lienbel
3-4am	Outdoor	0	NA	Lienbel
4-5am	Outdoor	0	NA	Lienbel
5-6am	Outdoor	0	NA	Lienbel
6-7pm	Indoor	0	NA	Lienbel
7-8pm	Indoor	0	NA	Lienbel
8-9pm	Indoor	0	NA	Lienbel
9-10pm	Indoor	0	NA	Lienbel
10-11pm	Indoor	0	NA	Lienbel
11-12am	Indoor	0	NA	Lienbel
12-1am	Indoor	0	NA	Lienbel
1-2am	Indoor	0	NA	Lienbel
2-3am	Indoor	0	NA	Lienbel
3-4am	Indoor	0	NA	Lienbel
4-5am	Indoor	0	NA	Lienbel
5-6am	Indoor	0	NA	Lienbel
6-7pm	Outdoor	0	NA	Lienbel
7-8pm	Outdoor	0	NA	Lienbel
8-9pm	Outdoor	0	NA	Lienbel
9-10pm	Outdoor	0	NA	Lienbel
10-11pm	Outdoor	0	NA	Lienbel
11-12am	Outdoor	0	NA	Lienbel
12-1am	Outdoor	0	NA	Lienbel
1-2am	Outdoor	0	NA	Lienbel
2-3am	Outdoor	0	NA	Lienbel
3-4am	Outdoor	0	NA	Lienbel
4-5am	Outdoor	0	NA	Lienbel
5-6am	Outdoor	0	NA	Lienbel
6-7pm	Indoor	0	NA	Lienbel
7-8pm	Indoor	0	NA	Lienbel
8-9pm	Indoor	0	NA	Lienbel
9-10pm	Indoor	0	NA	Lienbel
10-11pm	Indoor	0	NA	Lienbel
11-12am	Indoor	0	NA	Lienbel
12-1am	Indoor	0	NA	Lienbel
1-2am	Indoor	0	NA	Lienbel
2-3am	Indoor	0	NA	Lienbel
3-4am	Indoor	0	NA	Lienbel
4-5am	Indoor	0	NA	Lienbel
5-6am	Indoor	0	NA	Lienbel
6-7pm	Outdoor	0	NA	Lienbel
7-8pm	Outdoor	0	NA	Lienbel
8-9pm	Outdoor	0	NA	Lienbel
9-10pm	Outdoor	0	NA	Lienbel
10-11pm	Outdoor	0	NA	Lienbel
11-12am	Outdoor	0	NA	Lienbel
12-1am	Outdoor	0	NA	Lienbel
1-2am	Outdoor	0	NA	Lienbel
2-3am	Outdoor	0	NA	Lienbel
3-4am	Outdoor	0	NA	Lienbel
4-5am	Outdoor	0	NA	Lienbel
5-6am	Outdoor	0	NA	Lienbel
6-7pm	Indoor	0	NA	Lienbel
7-8pm	Indoor	0	NA	Lienbel
8-9pm	Indoor	0	NA	Lienbel
9-10pm	Indoor	0	NA	Lienbel
10-11pm	Indoor	0	NA	Lienbel
11-12am	Indoor	0	NA	Lienbel
12-1am	Indoor	0	NA	Lienbel
1-2am	Indoor	0	NA	Lienbel
2-3am	Indoor	0	NA	Lienbel
3-4am	Indoor	0	NA	Lienbel
4-5am	Indoor	0	NA	Lienbel
5-6am	Indoor	0	NA	Lienbel
6-7pm	Outdoor	0	NA	Lienbel
7-8pm	Outdoor	0	NA	Lienbel
8-9pm	Outdoor	0	NA	Lienbel
9-10pm	Outdoor	0	NA	Lienbel
10-11pm	Outdoor	0	NA	Lienbel
11-12am	Outdoor	0	NA	Lienbel
12-1am	Outdoor	0	NA	Lienbel
1-2am	Outdoor	0	NA	Lienbel
2-3am	Outdoor	0	NA	Lienbel
3-4am	Outdoor	0	NA	Lienbel
4-5am	Outdoor	0	NA	Lienbel
5-6am	Outdoor	0	NA	Lienbel
6-7pm	Indoor	0	NA	Londolovit
7-8pm	Indoor	0	NA	Londolovit
8-9pm	Indoor	0	NA	Londolovit
9-10pm	Indoor	0	NA	Londolovit
10-11pm	Indoor	0	NA	Londolovit
11-12am	Indoor	0	NA	Londolovit
12-1am	Indoor	0	NA	Londolovit
1-2am	Indoor	0	NA	Londolovit
2-3am	Indoor	0	NA	Londolovit
3-4am	Indoor	0	NA	Londolovit
4-5am	Indoor	0	NA	Londolovit
5-6am	Indoor	0	NA	Londolovit
4-5am	Outdoor	1	An. farauti	Londolovit
4-5am	Outdoor	1	An. farauti	Londolovit
4-5am	Outdoor	1	An. farauti	Londolovit
11-12am	Outdoor	1	An. farauti	Londolovit
11-12am	Outdoor	2	An. farauti	Londolovit
11-12am	Outdoor	2	An. farauti	Londolovit
1-2am	Outdoor	2	An. farauti	Londolovit
7-8pm	Outdoor	1	An. farauti	Londolovit
8-9pm	Outdoor	1	An. farauti	Londolovit
9-10pm	Outdoor	1	An. farauti	Londolovit
9-10pm	Outdoor	2	An. farauti	Londolovit
9-10pm	Outdoor	2	An. farauti	Londolovit
3-4am	Outdoor	1	An. farauti	Londolovit
3-4am	Outdoor	1	An. farauti	Londolovit
3-4am	Outdoor	1	An. farauti	Londolovit
2-3am	Outdoor	2	An. farauti	Londolovit
2-3am	Outdoor	1	An. farauti	Londolovit
6-7pm	Outdoor	0	NA	Londolovit
10-11pm	Outdoor	0	NA	Londolovit
12-1am	Outdoor	0	NA	Londolovit
5-6am	Outdoor	0	NA	Londolovit
6-7pm	Indoor	0	NA	Londolovit
7-8pm	Indoor	0	NA	Londolovit
8-9pm	Indoor	0	NA	Londolovit
9-10pm	Indoor	0	NA	Londolovit
10-11pm	Indoor	0	NA	Londolovit
11-12am	Indoor	0	NA	Londolovit
12-1am	Indoor	0	NA	Londolovit
1-2am	Indoor	0	NA	Londolovit
2-3am	Indoor	0	NA	Londolovit
3-4am	Indoor	0	NA	Londolovit
4-5am	Indoor	0	NA	Londolovit
5-6am	Indoor	1	An. farauti	Londolovit
7-8pm	Outdoor	3	An. farauti	Londolovit
4-5am	Outdoor	1	An. farauti	Londolovit
4-5am	Outdoor	4	An. farauti	Londolovit
3-4am	Outdoor	1	An. farauti	Londolovit
3-4am	Outdoor	1	An. farauti	Londolovit
9-10pm	Outdoor	1	An. farauti	Londolovit
9-10pm	Outdoor	1	An. farauti	Londolovit
1-2am	Outdoor	1	An. farauti	Londolovit
1-2am	Outdoor	3	An. farauti	Londolovit
2-3am	Outdoor	3	An. farauti	Londolovit
5-6am	Outdoor	2	An. farauti	Londolovit
5-6am	Outdoor	1	An. farauti	Londolovit
12-1am	Outdoor	2	An. farauti	Londolovit
8-9pm	Outdoor	3	An. farauti	Londolovit
8-9pm	Outdoor	1	An. farauti	Londolovit
6-7pm	Outdoor	0	NA	Londolovit
10-11pm	Outdoor	0	NA	Londolovit
11-12am	Outdoor	0	NA	Londolovit
6-7pm	Indoor	0	NA	Londolovit
7-8pm	Indoor	0	NA	Londolovit
8-9pm	Indoor	0	NA	Londolovit
9-10pm	Indoor	0	NA	Londolovit
10-11pm	Indoor	1	An. farauti	Londolovit
11-12am	Indoor	0	NA	Londolovit
12-1am	Indoor	0	NA	Londolovit
1-2am	Indoor	0	NA	Londolovit
2-3am	Indoor	0	NA	Londolovit
3-4am	Indoor	0	NA	Londolovit
4-5am	Indoor	0	NA	Londolovit
5-6am	Indoor	0	NA	Londolovit
6-7pm	Outdoor	2	An. farauti	Londolovit
12-1am	Outdoor	1	An. farauti	Londolovit
7-8pm	Outdoor	1	An. farauti	Londolovit
4-5am	Outdoor	2	An. farauti	Londolovit
10-11pm	Outdoor	1	An. farauti	Londolovit
11-12am	Outdoor	1	An. farauti	Londolovit
3-4am	Outdoor	1	An. farauti	Londolovit
3-4am	Outdoor	1	An. farauti	Londolovit
2-3am	Outdoor	1	An. farauti	Londolovit
1-2am	Outdoor	2	An. farauti	Londolovit
9-10pm	Outdoor	1	An. farauti	Londolovit
8-9pm	Outdoor	1	An. farauti	Londolovit
5-6am	Outdoor	0	NA	Londolovit
6-7pm	Indoor	0	NA	Londolovit
7-8pm	Indoor	0	NA	Londolovit
8-9pm	Indoor	0	NA	Londolovit
9-10pm	Indoor	0	NA	Londolovit
10-11pm	Indoor	0	NA	Londolovit
11-12am	Indoor	0	NA	Londolovit
12-1am	Indoor	0	NA	Londolovit
1-2am	Indoor	0	NA	Londolovit
2-3am	Indoor	0	NA	Londolovit
3-4am	Indoor	0	NA	Londolovit
4-5am	Indoor	0	NA	Londolovit
5-6am	Indoor	0	NA	Londolovit
3-4am	Outdoor	1	An. farauti	Londolovit
8-9pm	Outdoor	1	An. farauti	Londolovit
8-9pm	Outdoor	1	An. farauti	Londolovit
5-6am	Outdoor	1	An. farauti	Londolovit
6-7pm	Outdoor	1	An. farauti	Londolovit
10-11pm	Outdoor	1	An. farauti	Londolovit
9-10pm	Outdoor	2	An. farauti	Londolovit
9-10pm	Outdoor	2	An. farauti	Londolovit
7-8pm	Outdoor	2	An. farauti	Londolovit
11-12am	Outdoor	0	NA	Londolovit
12-1am	Outdoor	0	NA	Londolovit
1-2am	Outdoor	0	NA	Londolovit
2-3am	Outdoor	0	NA	Londolovit
6-7pm	Indoor	0	NA	Londolovit
7-8pm	Indoor	0	NA	Londolovit
8-9pm	Indoor	0	NA	Londolovit
9-10pm	Indoor	0	NA	Londolovit
10-11pm	Indoor	0	NA	Londolovit
11-12am	Indoor	0	NA	Londolovit
12-1am	Indoor	0	NA	Londolovit
1-2am	Indoor	0	NA	Londolovit
2-3am	Indoor	0	NA	Londolovit
3-4am	Indoor	0	NA	Londolovit
[truncated: 9,444 more rows]

## Sheet: Entomology larvae
Village	No larvae	Yes larvae	Total sites	Anop positive	Anop negative
Kunaye 2	78	65	143	2	141
Lienbel	35	40	75	4	71
Londolovit	126	84	210	9	201
Mali Island	14	13	27	8	19
Masahet Island	7	20	27	1	26
Matakues	70	41	111	20	91
Putput 1	38	33	71	7	64
Sianius	48	35	83	18	65
Tumbuapil	54	22	76	7	69
Upper Londo	80	73	153	16	137
Grand Total	550	426	976	92	884
